# Supplementary material for: Microtubule damage shapes the acetylation gradient
Source: Nat Commun. 2024 Mar 6;15:2029. doi: 10.1038/s41467-024-46379-5 (PMC10918088; doi:10.1038/s41467-024-46379-5)
Supplement: Supplementary file 4 — Source Data [file 41467_2024_46379_MOESM4_ESM.xlsx]

## Sheet: Source Data
		Source Data file for the manuscript:
		"Microtubule damage shapes the acetylation gradient"
		Includes all data for every graph and blot images for main and supplementary figures; single sheet per figure panel

## Sheet: p values
		equation two-tailed t test	T.DIST.2T(t, df)
		equation ANOVA	F.DIST.RT(F,DFN, DFD)
	Corresponding Figure	Statistical test	Results	Exact p values for p<0.0001
	2e	ANOVA	F=24.90, DFn=8, DFd=405	3.48233e-31
	2f	ANOVA	F=31.15, DFn=8, DFd=406	5.18744e-38
	2g	two-tailed t test	t=7.493, df=211	1.82232e-12
	3g	two-tailed t test	t=5.175, df=128	8.57591e-07
	5c	ANOVA	F=170.9, DFn=4, DFd=347	1.09848e-80
	5e	ANOVA	F=36.75, DFn=4, DFd=20	5.94932e-09
	6f - ctrl 10-30min	two-tailed t test	t=11.93, df=128	1.60164e-22
	6f - ctrl tubacin 10min	two-tailed t test	t=6.628, df=109	1.34494e-09
	7b	ANOVA	F=71.16, DFn=4, DFd=198	2.91628e-37

## Sheet: Fig. 1b
Figure 1b
			Norm. FI Kinesin-1
		Length (μm)	Kinesin-1 OE (low)	Kinesin-1 OE (high)
		0	0.09574	0.39702
		0.11	0.095807	0.401606
		0.22	0.095677	0.407798
		0.33	0.09514	0.406408
		0.44	0.09473	0.410562
		0.55	0.094085	0.41941
		0.66	0.096828	0.418473
		0.77	0.100439	0.408308
		0.88	0.101577	0.415241
		0.99	0.10401	0.427731
		1.1	0.100225	0.423269
		1.21	0.100028	0.430241
		1.32	0.1068	0.427639
		1.43	0.105383	0.421978
		1.54	0.104151	0.436923
		1.65	0.11031	0.442407
		1.76	0.102049	0.425041
		1.87	0.105803	0.42691
		1.98	0.104305	0.436028
		2.09	0.100508	0.441065
		2.2	0.104053	0.449036
		2.31	0.110658	0.45684
		2.42	0.106313	0.451036
		2.53	0.102183	0.462831
		2.64	0.104711	0.441901
		2.75	0.104368	0.434787
		2.86	0.105215	0.445388
		2.97	0.107326	0.44375
		3.08	0.106053	0.453068
		3.19	0.104209	0.465341
		3.3	0.106997	0.467443
		3.41	0.104568	0.45773
		3.52	0.101214	0.44096
		3.63	0.106208	0.432938
		3.74	0.109023	0.434092
		3.85	0.113692	0.444717
		3.96	0.109375	0.452761
		4.07	0.107221	0.457144
		4.18	0.109421	0.460423
		4.29	0.115704	0.476391
		4.4	0.116802	0.471152
		4.51	0.113544	0.463702
		4.62	0.110734	0.478649
		4.73	0.113803	0.476598
		4.84	0.110854	0.475495
		4.95	0.110865	0.463125
		5.06	0.113819	0.459392
		5.17	0.111408	0.451761
		5.28	0.110277	0.450372
		5.39	0.114163	0.445927
		5.5	0.116795	0.448641
		5.61	0.108645	0.462275
		5.72	0.106781	0.475908
		5.83	0.108206	0.472349
		5.94	0.106951	0.482687
		6.05	0.099151	0.472234
		6.16	0.105166	0.466803
		6.27	0.103221	0.487884
		6.38	0.100889	0.489303
		6.49	0.105279	0.496325
		6.6	0.108469	0.483554
		6.71	0.107737	0.496155
		6.82	0.104214	0.504121
		6.93	0.104601	0.504553
		7.04	0.108719	0.495353
		7.15	0.109687	0.503131
		7.26	0.100244	0.501552
		7.37	0.099599	0.508517
		7.48	0.100886	0.497617
		7.59	0.101951	0.509552
		7.7	0.105502	0.488631
		7.81	0.10186	0.470476
		7.92	0.108198	0.474153
		8.03	0.110556	0.470489
		8.14	0.102712	0.474185
		8.25	0.105166	0.472435
		8.36	0.107118	0.47629
		8.47	0.109863	0.456209
		8.58	0.109889	0.455071
		8.69	0.102531	0.46946
		8.8	0.099784	0.483726
		8.91	0.093353	0.473636
		9.02	0.094528	0.482387
		9.13	0.091538	0.48226
		9.24	0.094721	0.476123
		9.35	0.097894	0.497586
		9.46	0.092681	0.493155
		9.57	0.095716	0.480416
		9.68	0.102116	0.44866
		9.79	0.098927	0.457752
		9.9	0.101074	0.457866
		10.01	0.10076	0.457432
		10.12	0.104624	0.440944
		10.23	0.105134	0.448831
		10.34	0.106107	0.445695
		10.45	0.11001	0.451013
		10.56	0.104892	0.457709
		10.67	0.09798	0.473382
		10.78	0.104131	0.468454
		10.89	0.112981	0.486912
		11	0.112821	0.49859
		11.11	0.113858	0.499469
		11.22	0.112749	0.489441
		11.33	0.106567	0.515604
		11.44	0.104241	0.53877
		11.55	0.109161	0.552198
		11.66	0.109223	0.540895
		11.77	0.11653	0.527576
		11.88	0.106994	0.540796
		11.99	0.110096	0.551389
		12.1	0.106514	0.535519
		12.21	0.106944	0.53006
		12.32	0.115944	0.516888
		12.43	0.114671	0.507439
		12.54	0.115159	0.51057
		12.65	0.111233	0.50558
		12.76	0.108223	0.487661
		12.87	0.108168	0.487927
		12.98	0.120902	0.503006
		13.09	0.118709	0.519952
		13.2	0.11671	0.539673
		13.31	0.110893	0.539711
		13.42	0.109995	0.543732
		13.53	0.108457	0.531459
		13.64	0.109747	0.539424
		13.75	0.103029	0.546734
		13.86	0.110847	0.541368
		13.97	0.125117	0.551569
		14.08	0.118381	0.531196
		14.19	0.11363	0.523636
		14.3	0.109362	0.517051
		14.41	0.122616	0.498307
		14.52	0.118036	0.51335
		14.63	0.114699	0.519588
		14.74	0.123463	0.502988
		14.85	0.122911	0.48013
		14.96	0.114341	0.486529
		15.07	0.107877	0.493393
		15.18	0.107545	0.501415
		15.29	0.112456	0.527085
		15.4	0.121479	0.510032
		15.51	0.122648	0.505704
		15.62	0.124493	0.527791
		15.73	0.116274	0.534111
		15.84	0.114711	0.55169
		15.95	0.120577	0.535153
		16.06	0.128758	0.533167
		16.17	0.130397	0.55742
		16.28	0.121904	0.569889
		16.39	0.118424	0.581104
		16.5	0.126049	0.577441
		16.61	0.123614	0.583385
		16.72	0.124237	0.574824
		16.83	0.124295	0.574054
		16.94	0.129259	0.595509
		17.05	0.130878	0.569331
		17.16	0.134066	0.53526
		17.27	0.124002	0.547102
		17.38	0.137235	0.537068
		17.49	0.135842	0.521562
		17.6	0.13317	0.515592
		17.71	0.136122	0.546677
		17.82	0.150585	0.533275
		17.93	0.135492	0.535399
		18.04	0.149437	0.541673
		18.15	0.157796	0.532646
		18.26	0.151607	0.518996
		18.37	0.157146	0.518481
		18.48	0.160389	0.516289
		18.59	0.164555	0.503237
		18.7	0.162441	0.50929
		18.81	0.158378	0.509052
		18.92	0.164241	0.522391
		19.03	0.151779	0.526348
		19.14	0.155666	0.532064
		19.25	0.166346	0.519891
		19.36	0.182747	0.531013
		19.47	0.185678	0.530526
		19.58	0.189653	0.52599
		19.69	0.191367	0.520065
		19.8	0.175583	0.534857
		19.91	0.184248	0.538623
		20.02	0.170427	0.523006
		20.13	0.179105	0.490693
		20.24	0.180745	0.455944
		20.35	0.188705	0.45754
		20.46	0.178373	0.47212
		20.57	0.184291	0.477061
		20.68	0.186214	0.487523
		20.79	0.181682	0.479607
		20.9	0.164454	0.464577
		21.01	0.16048	0.46743
		21.12	0.163063	0.447368
		21.23	0.175848	0.45703
		21.34	0.187716	0.448998
		21.45	0.182471	0.462459
		21.56	0.166236	0.461779
		21.67	0.17382	0.458096
		21.78	0.169821	0.473419
		21.89	0.156884	0.481392
		22	0.160573	0.467548
		22.11	0.164763	0.463315
		22.22	0.174473	0.477882
		22.33	0.184712	0.489571
		22.44	0.191289	0.462926
		22.55	0.18968	0.418235
		22.66	0.185378	0.411817
		22.77	0.207442	0.454689
		22.88	0.200138	0.462794
		22.99	0.209977	0.483146
		23.1	0.226564	0.494165
		23.21	0.214018	0.489875
		23.32	0.214937	0.474554
		23.43	0.227949	0.478216
		23.54	0.258993	0.510544
		23.65	0.232929	0.49602
		23.76	0.230294	0.499435
		23.87	0.223096	0.487151
		23.98	0.213564	0.510888
		24.09	0.210918	0.50879
		24.2	0.192827	0.515402
		24.31	0.203391	0.518386
		24.42	0.219155	0.496034
		24.53	0.252498	0.478094
		24.64	0.267327	0.490299
		24.75	0.285399	0.487708
		24.86	0.271638	0.501178
		24.97	0.270363	0.514886
		25.08	0.262332	0.528881
		25.19	0.264833	0.533674
		25.3	0.26875	0.541422
		25.41	0.27518	0.543975
		25.52	0.316486	0.555495
		25.63	0.327453	0.572102
		25.74	0.329673	0.598665
		25.85	0.337547	0.600484
		25.96	0.335221	0.587501
		26.07	0.337389	0.591598
		26.18	0.360873	0.56452
		26.29	0.343837	0.561633
		26.4	0.316916	0.583061
		26.51	0.300822	0.60327
		26.62	0.292597	0.623707
		26.73	0.320674	0.610553
		26.84	0.364117	0.602062
		26.95	0.351382	0.59032
		27.06	0.345923	0.621145
		27.17	0.345992	0.594263
		27.28	0.369529	0.599482
		27.39	0.388281	0.61627
		27.5	0.402641	0.636967
		27.61	0.396673	0.638656
		27.72	0.399445	0.610315
		27.83	0.409383	0.61065
		27.94	0.415382	0.660012
		28.05	0.439522	0.610793
		28.16	0.419043	0.644367
		28.27	0.444704	0.6659
		28.38	0.434503	0.648015
		28.49	0.406595	0.630006
		28.6	0.399974	0.652415
		28.71	0.419964	0.676206
		28.82	0.472948	0.677713
		28.93	0.512378	0.625928
		29.04	0.50884	0.609174
		29.15	0.486992	0.603469
		29.26	0.468671	0.632483
		29.37	0.480185	0.632182
		29.48	0.510699	0.615084
		29.59	0.533739	0.62632
		29.7	0.544306	0.633894
		29.81	0.58955	0.609326
		29.92	0.611917	0.614832
		30.03	0.610412	0.643931
		30.14	0.666089	0.646177
		30.25	0.677942	0.622659
		30.36	0.620509	0.631337
		30.47	0.585597	0.636526
		30.58	0.57378	0.631372
		30.69	0.567911	0.628032
		30.8	0.584499	0.654091
		30.91	0.595044	0.665177
		31.02	0.604737	0.677739
		31.13	0.639651	0.698646
		31.24	0.629314	0.671432
		31.35	0.664378	0.689892
		31.46	0.650115	0.682597
		31.57	0.667004	0.637454
		31.68	0.665274	0.645011
		31.79	0.627136	0.682485
		31.9	0.641624	0.699303
		32.01	0.633019	0.716284
		32.12	0.671512	0.758049
		32.23	0.711296	0.753596
		32.34	0.742878	0.768085
		32.45	0.740697	0.793865
		32.56	0.750742	0.795582
		32.67	0.767521	0.802481
		32.78	0.783044	0.809892
		32.89	0.864606	0.777564
		33	0.948761	0.710736
		33.11	1	0.72328
		33.22	0.923374	0.835208
		33.33	0.87962	0.804002
		33.44	0.861142	0.914067

## Sheet: Fig. 1c
Figure 1c
		Norm. distance		Norm. FI damage/repair sites - Control
		0.005		0.164797	0.261681	0.110746	0.193337	0.107357	0.237964	0.179172	0.111024	0.090048	0.199691	0.124274	0.323533	0.264905	0.254278	0.098235		0.23804	0.054121	0.017925	0.007255	0.360157	0.1843	0.203042	0.271337	0.156011	0.309695	0.176941	0.12937	0.098461	0.226695	0.107959		0.16888	0.164662	0.273716	0.158745	0.114036	0.179205	0.12307	0.02298	0.134827	0.210512	0.138596	0.119955	0.289923	0.093667
		0.015		0.164756	0.276375	0.117417	0.195156	0.108121	0.23653	0.175672	0.121731	0.090905	0.199273	0.125996	0.317095	0.257603	0.251724	0.106588		0.237424	0.06102	0.020669	0.008934	0.355477	0.178276	0.210301	0.289938	0.138757	0.308482	0.18206	0.133148	0.084289	0.239324	0.102864		0.176211	0.165826	0.265782	0.162142	0.112095	0.187208	0.125761	0.02012	0.135679	0.213925	0.139082	0.124309	0.288553	0.096695
		0.025		0.16599	0.298124	0.145705	0.196973	0.107643	0.253562	0.186585	0.132201	0.096697	0.215833	0.129169	0.279116	0.269262	0.265753	0.109635		0.239408	0.053904	0.020856	0.00932	0.355672	0.191333	0.218572	0.308349	0.150125	0.304418	0.187523	0.130809	0.077197	0.233146	0.097572		0.182743	0.169732	0.263309	0.154858	0.108432	0.191214	0.129525	0.019122	0.140592	0.2184	0.14143	0.128954	0.291342	0.098364
		0.035		0.168995	0.321208	0.142113	0.207635	0.111686	0.253212	0.19172	0.137837	0.102499	0.223201	0.133115	0.273517	0.288657	0.293714	0.110876		0.241533	0.04737	0.021303	0.009693	0.369911	0.212636	0.23667	0.328465	0.169804	0.325519	0.197235	0.133949	0.077747	0.235457	0.094816		0.185583	0.170158	0.272358	0.163437	0.105352	0.194032	0.128358	0.01991	0.142857	0.225227	0.148637	0.128849	0.290928	0.100436
		0.045		0.171129	0.354932	0.130811	0.211784	0.124358	0.244854	0.205758	0.138564	0.111162	0.236198	0.129055	0.275349	0.275578	0.308005	0.112666		0.234203	0.041894	0.022138	0.009745	0.428246	0.215363	0.231147	0.300608	0.175282	0.29811	0.209086	0.145626	0.082578	0.237918	0.091663		0.17973	0.171466	0.269492	0.173123	0.108102	0.203211	0.128704	0.020155	0.14954	0.226006	0.149085	0.12713	0.282653	0.104741
		0.055		0.176608	0.369272	0.13066	0.223656	0.126235	0.270604	0.200003	0.152522	0.116726	0.252233	0.131575	0.263282	0.2613	0.299008	0.119506		0.228223	0.041518	0.021475	0.009831	0.462541	0.247978	0.228358	0.297726	0.180579	0.271315	0.216678	0.15031	0.093389	0.262247	0.088157		0.180048	0.173937	0.278517	0.162603	0.109165	0.21838	0.124934	0.021451	0.14865	0.226254	0.148758	0.12768	0.282574	0.099599
		0.065		0.176146	0.396074	0.152216	0.228603	0.140757	0.288963	0.182381	0.170919	0.127126	0.263786	0.130424	0.263835	0.265165	0.281494	0.125049		0.216684	0.046303	0.021127	0.009789	0.419974	0.274168	0.229383	0.298704	0.171329	0.300272	0.21733	0.152192	0.103321	0.272309	0.093904		0.192863	0.175578	0.289374	0.162195	0.116497	0.219295	0.124518	0.021764	0.150131	0.23674	0.155645	0.132205	0.290073	0.104728
		0.075		0.180533	0.43046	0.151858	0.222276	0.134546	0.287826	0.186174	0.184757	0.128449	0.262155	0.125729	0.273667	0.275183	0.26975	0.134117		0.206001	0.045153	0.021723	0.009992	0.377283	0.284162	0.241338	0.299051	0.156516	0.308028	0.2314	0.170459	0.093667	0.270536	0.109688		0.19812	0.177853	0.297533	0.166286	0.112562	0.214589	0.12601	0.021405	0.15029	0.246534	0.155202	0.136326	0.291653	0.108601
		0.085		0.185314	0.444768	0.147225	0.221839	0.127889	0.307187	0.214084	0.187394	0.125939	0.25424	0.132763	0.265929	0.27784	0.272805	0.122622		0.197326	0.053316	0.022052	0.010261	0.362948	0.301886	0.248157	0.318009	0.144579	0.355652	0.24974	0.180078	0.097673	0.285725	0.117205		0.205253	0.179945	0.301364	0.173664	0.110002	0.206175	0.124409	0.021046	0.143151	0.239887	0.155014	0.136624	0.296596	0.101168
		0.095		0.190722	0.485637	0.142246	0.244184	0.137882	0.303351	0.258798	0.219016	0.128263	0.284863	0.148304	0.260797	0.273073	0.281144	0.123123		0.197608	0.054018	0.021969	0.010029	0.344017	0.311574	0.236024	0.321002	0.144716	0.297511	0.258546	0.171396	0.108104	0.322141	0.109347		0.211409	0.180976	0.303845	0.190894	0.110325	0.200322	0.128634	0.021698	0.139646	0.237566	0.156794	0.141243	0.29524	0.099657
		0.105		0.186406	0.511327	0.146133	0.244938	0.150763	0.280341	0.255633	0.229872	0.133679	0.303372	0.155156	0.253738	0.267519	0.270914	0.127028		0.19561	0.051687	0.022051	0.00974	0.341177	0.346652	0.247357	0.342919	0.15925	0.23663	0.245151	0.173096	0.110604	0.358245	0.109266		0.218726	0.187415	0.311763	0.18913	0.111653	0.202693	0.129931	0.021995	0.146458	0.247155	0.157911	0.141471	0.294477	0.106846
		0.115		0.215727	0.536717	0.156708	0.251523	0.158506	0.294274	0.257952	0.232425	0.134416	0.310608	0.160918	0.266022	0.264657	0.267675	0.130211		0.20982	0.055018	0.022172	0.009226	0.344646	0.394126	0.222045	0.342793	0.148668	0.212342	0.236178	0.164255	0.115395	0.37895	0.116511		0.230107	0.185972	0.312007	0.185407	0.11183	0.212637	0.129094	0.022142	0.150061	0.243525	0.157214	0.131408	0.297765	0.112173
		0.125		0.201156	0.558516	0.155478	0.249845	0.170766	0.316523	0.264329	0.236494	0.131289	0.318122	0.164998	0.273166	0.262704	0.291507	0.123045		0.234629	0.050018	0.023112	0.009172	0.354078	0.423838	0.221278	0.312867	0.130846	0.209929	0.231227	0.174764	0.115962	0.36027	0.122735		0.229809	0.18626	0.298687	0.181368	0.109309	0.214679	0.132546	0.023616	0.159963	0.235721	0.161685	0.128674	0.311431	0.118509
		0.135		0.206814	0.589938	0.152668	0.244258	0.15968	0.335885	0.273142	0.246612	0.13024	0.306127	0.171755	0.273434	0.268599	0.299701	0.128162		0.239547	0.055225	0.023885	0.009448	0.388215	0.428997	0.224362	0.315325	0.119764	0.233855	0.219142	0.167608	0.101547	0.348568	0.119968		0.226839	0.18908	0.302336	0.180291	0.113912	0.213543	0.140328	0.024653	0.163435	0.237449	0.165094	0.131077	0.309748	0.123511
		0.145		0.222569	0.591755	0.162353	0.240865	0.157394	0.317128	0.296393	0.259204	0.129854	0.301102	0.176689	0.278078	0.251818	0.319914	0.137586		0.262123	0.065138	0.023727	0.009707	0.371695	0.420864	0.238835	0.313986	0.126538	0.27181	0.229191	0.166888	0.095611	0.337134	0.113641		0.222951	0.192204	0.308835	0.199393	0.121297	0.220946	0.15594	0.023304	0.16416	0.234751	0.164439	0.134468	0.297124	0.116685
		0.155		0.226643	0.606205	0.152871	0.235899	0.165321	0.324808	0.30459	0.262937	0.126091	0.28842	0.165568	0.282616	0.245827	0.334706	0.152649		0.251859	0.061416	0.024844	0.009913	0.34478	0.388127	0.238614	0.318844	0.142214	0.307322	0.245372	0.179072	0.087617	0.324482	0.104349		0.213724	0.186911	0.317896	0.194874	0.117312	0.21842	0.165983	0.021936	0.163018	0.238078	0.167668	0.135149	0.290178	0.117475
		0.165		0.22945	0.618719	0.1819	0.254729	0.17486	0.369514	0.355129	0.276104	0.124357	0.298843	0.160925	0.29084	0.250256	0.343862	0.141721		0.241265	0.058723	0.025059	0.010124	0.341598	0.352721	0.230932	0.319485	0.141408	0.306826	0.248953	0.17006	0.094253	0.320642	0.100533		0.204718	0.193206	0.318721	0.197172	0.121721	0.229824	0.165043	0.022224	0.159724	0.239234	0.171364	0.139917	0.279428	0.115049
		0.175		0.277959	0.635233	0.203545	0.276167	0.184245	0.380077	0.364031	0.293502	0.133546	0.318207	0.172197	0.279655	0.250468	0.378116	0.145137		0.247655	0.062	0.024604	0.00986	0.360256	0.32282	0.227245	0.316668	0.151276	0.279567	0.257763	0.171538	0.104859	0.3281	0.106229		0.196193	0.195588	0.320046	0.199115	0.121706	0.228419	0.162075	0.022404	0.15601	0.252424	0.17188	0.141068	0.285277	0.119323
		0.185		0.315173	0.632634	0.183512	0.277032	0.20185	0.382349	0.356641	0.331068	0.128411	0.32907	0.17083	0.284781	0.257246	0.395621	0.139369		0.292911	0.067109	0.025355	0.010053	0.357856	0.303735	0.237221	0.344608	0.172475	0.253497	0.27087	0.189535	0.106185	0.3192	0.111912		0.188866	0.191912	0.325229	0.193588	0.125664	0.22609	0.168141	0.022934	0.157848	0.276576	0.174347	0.142269	0.293714	0.119193
		0.195		0.293758	0.652807	0.202825	0.276533	0.198736	0.374329	0.344524	0.355018	0.114747	0.309996	0.161572	0.29604	0.249316	0.377679	0.129439		0.354323	0.065899	0.026529	0.010505	0.348589	0.281992	0.246329	0.341053	0.194631	0.236184	0.258869	0.222874	0.101787	0.302305	0.105291		0.186718	0.188644	0.335715	0.196778	0.126804	0.239324	0.174108	0.023846	0.158568	0.3067	0.170569	0.158356	0.287463	0.117701
		0.205		0.273418	0.63242	0.220837	0.283832	0.215862	0.367655	0.355981	0.352308	0.111845	0.332282	0.162149	0.301937	0.267581	0.373967	0.13596		0.345099	0.067595	0.027236	0.01085	0.356158	0.283709	0.224865	0.323778	0.191714	0.248448	0.242147	0.241647	0.093187	0.293962	0.101717		0.194055	0.187242	0.345752	0.202083	0.125656	0.243756	0.178047	0.024063	0.158651	0.293738	0.175561	0.160496	0.292816	0.112492
		0.215		0.246893	0.630517	0.211719	0.287058	0.225053	0.381081	0.375391	0.350351	0.108711	0.316658	0.161096	0.280182	0.255148	0.375793	0.137332		0.356658	0.070575	0.026946	0.010913	0.360948	0.254379	0.239729	0.317739	0.154641	0.25089	0.242784	0.208074	0.094851	0.303353	0.107195		0.197479	0.18768	0.357012	0.200685	0.128742	0.234029	0.180097	0.024571	0.156678	0.275566	0.175127	0.166384	0.295295	0.115978
		0.225		0.261837	0.595067	0.221224	0.314552	0.22658	0.377656	0.364043	0.358046	0.112353	0.295538	0.158736	0.273766	0.2649	0.384439	0.137362		0.418958	0.078102	0.026552	0.011327	0.358281	0.236606	0.272541	0.30295	0.129379	0.26739	0.256254	0.200563	0.100416	0.328508	0.106277		0.195296	0.191918	0.349948	0.2075	0.12714	0.226841	0.172284	0.024902	0.158931	0.267759	0.175489	0.163199	0.301882	0.12599
		0.235		0.305502	0.607126	0.205834	0.328337	0.225737	0.371061	0.296385	0.374074	0.11182	0.306235	0.155695	0.283481	0.266872	0.360923	0.138818		0.500182	0.080475	0.026764	0.011986	0.374586	0.255197	0.265588	0.352068	0.136121	0.266741	0.297203	0.213689	0.10434	0.378126	0.104735		0.196926	0.193563	0.347893	0.217169	0.133162	0.241572	0.166121	0.026063	0.162766	0.262167	0.182844	0.175544	0.310205	0.129677
		0.245		0.317737	0.614268	0.190703	0.358211	0.228836	0.359652	0.26605	0.39485	0.107917	0.306146	0.150521	0.286978	0.267364	0.335451	0.165572		0.475019	0.077107	0.026607	0.012205	0.374298	0.320151	0.245019	0.38297	0.133248	0.244324	0.341332	0.20871	0.105786	0.405033	0.103789		0.192528	0.199804	0.354654	0.219306	0.1385	0.247144	0.170041	0.026351	0.159868	0.268608	0.186356	0.171963	0.317978	0.123279
		0.255		0.284023	0.618067	0.197508	0.369497	0.251101	0.363396	0.295259	0.394762	0.112214	0.296085	0.151107	0.297934	0.273713	0.318306	0.16735		0.351355	0.077916	0.02763	0.012706	0.387188	0.376889	0.248155	0.40889	0.149698	0.239322	0.360278	0.195869	0.121465	0.424152	0.109212		0.191753	0.20423	0.355631	0.235422	0.137714	0.242355	0.175487	0.026587	0.167374	0.268464	0.190608	0.177243	0.321037	0.127458
		0.265		0.254792	0.610056	0.21387	0.393186	0.250947	0.373614	0.331553	0.393891	0.114615	0.297573	0.15182	0.324765	0.30308	0.325592	0.160309		0.328962	0.0805	0.027444	0.013123	0.396594	0.365665	0.239262	0.398961	0.167759	0.272321	0.330591	0.172671	0.130054	0.496274	0.119521		0.201966	0.21151	0.36007	0.230002	0.147149	0.250775	0.176411	0.026837	0.173079	0.282356	0.1934	0.183562	0.30433	0.130186
		0.275		0.259265	0.64215	0.262951	0.427727	0.24964	0.377007	0.278103	0.380928	0.105346	0.309594	0.150595	0.339212	0.357064	0.324845	0.143851		0.316376	0.071334	0.026939	0.01389	0.392807	0.401012	0.223492	0.405082	0.159664	0.274603	0.321884	0.162001	0.141432	0.53076	0.135393		0.217937	0.204877	0.364959	0.247588	0.141496	0.267838	0.17327	0.026017	0.167005	0.306341	0.199844	0.17572	0.310071	0.127887
		0.285		0.277732	0.599599	0.296328	0.456677	0.258032	0.364053	0.26221	0.384402	0.1057	0.285287	0.150971	0.320203	0.442126	0.336938	0.176024		0.28572	0.077066	0.027196	0.01404	0.397079	0.411035	0.233242	0.42234	0.147283	0.270114	0.299098	0.187669	0.12606	0.517407	0.131224		0.21526	0.205429	0.361017	0.27757	0.136292	0.255181	0.16657	0.024915	0.160976	0.330773	0.194803	0.186357	0.321211	0.133753
		0.295		0.277396	0.613243	0.280376	0.427016	0.284959	0.354022	0.278385	0.40776	0.102145	0.292739	0.154471	0.31107	0.396088	0.312619	0.163538		0.269571	0.08577	0.028121	0.013959	0.423586	0.364992	0.234049	0.413974	0.147348	0.233774	0.29681	0.19171	0.119867	0.495785	0.125741		0.210968	0.200521	0.375697	0.272429	0.126846	0.255253	0.160274	0.025259	0.161261	0.310164	0.197374	0.190384	0.326578	0.134853
		0.305		0.280355	0.651009	0.282122	0.400752	0.285502	0.345427	0.208561	0.490815	0.084906	0.292839	0.167037	0.330008	0.423696	0.321298	0.165931		0.255988	0.095526	0.028376	0.014131	0.4849	0.345147	0.221742	0.404481	0.166642	0.280151	0.286983	0.193245	0.141002	0.443363	0.12668		0.209568	0.202208	0.366327	0.272806	0.134365	0.265771	0.164678	0.025883	0.166096	0.3037	0.207308	0.180243	0.332382	0.141742
		0.315		0.295857	0.775505	0.194444	0.372588	0.288379	0.340016	0.226148	0.5	0.083194	0.303932	0.192136	0.351876	0.446543	0.299158	0.186026		0.268738	0.094079	0.028673	0.014562	0.468187	0.407692	0.214437	0.410834	0.151442	0.264494	0.300044	0.177118	0.159892	0.448585	0.123715		0.222039	0.203676	0.390164	0.291387	0.140005	0.272644	0.163212	0.026137	0.165102	0.32988	0.207842	0.185597	0.347101	0.142697
		0.325		0.334936	0.852703	0.171186	0.351389	0.319222	0.337216	0.258593	0.475762	0.085486	0.300259	0.202539	0.312703	0.450341	0.306004	0.180539		0.297257	0.09687	0.028841	0.014914	0.44683	0.445757	0.233164	0.474606	0.138407	0.242911	0.321295	0.169183	0.172333	0.539125	0.126942		0.242455	0.216239	0.411533	0.254641	0.149108	0.279481	0.159452	0.026208	0.165516	0.348239	0.211454	0.173454	0.3358	0.151452
		0.335		0.357669	0.858037	0.181944	0.376658	0.343126	0.335892	0.254088	0.514227	0.075217	0.265339	0.189885	0.31798	0.413693	0.345823	0.18626		0.294338	0.101388	0.029217	0.014406	0.436544	0.515076	0.246095	0.526849	0.135284	0.260512	0.311938	0.186464	0.155835	0.517976	0.127494		0.246286	0.205797	0.407245	0.238538	0.149176	0.282262	0.168018	0.026311	0.179139	0.367458	0.21526	0.175366	0.335934	0.154408
		0.345		0.363973	0.837257	0.167917	0.364005	0.338723	0.327596	0.239027	0.525689	0.075238	0.256052	0.215142	0.307986	0.523296	0.338929	0.161992		0.304036	0.102099	0.030652	0.013357	0.390479	0.630723	0.253007	0.527057	0.134839	0.255366	0.393459	0.17862	0.138993	0.443025	0.127744		0.236343	0.209343	0.415517	0.225034	0.140499	0.298342	0.179786	0.027978	0.18736	0.398302	0.217374	0.185872	0.335612	0.148312
		0.355		0.379942	0.816638	0.145439	0.393934	0.393645	0.34598	0.201646	0.536181	0.073386	0.249042	0.228659	0.265657	0.482132	0.329389	0.175021		0.332271	0.097403	0.032753	0.014106	0.394039	0.667137	0.270032	0.542103	0.136951	0.250094	0.433857	0.166599	0.137821	0.437048	0.135849		0.224109	0.209972	0.410955	0.22798	0.139879	0.328548	0.182925	0.028744	0.192076	0.420929	0.22379	0.208393	0.339323	0.146178
		0.365		0.42124	0.725042	0.164591	0.4027	0.381415	0.32296	0.219878	0.531228	0.073707	0.278522	0.199811	0.266658	0.433373	0.332966	0.205212		0.303429	0.081078	0.032901	0.014685	0.412215	0.699228	0.264102	0.608305	0.142375	0.266388	0.364499	0.152616	0.137814	0.417136	0.142776		0.215627	0.2047	0.410449	0.238968	0.162929	0.33899	0.185583	0.029276	0.192582	0.394428	0.22111	0.210744	0.349142	0.146925
		0.375		0.476652	0.70733	0.199478	0.393696	0.339828	0.321441	0.354436	0.49945	0.081201	0.345504	0.154438	0.251766	0.414269	0.348092	0.206524		0.294414	0.076604	0.034321	0.014327	0.441707	0.669126	0.264869	0.644674	0.154296	0.272464	0.35159	0.147911	0.135293	0.351821	0.135534		0.216077	0.209869	0.422276	0.248392	0.15119	0.356447	0.192498	0.03027	0.194118	0.378653	0.217223	0.215209	0.358681	0.139964
		0.385		0.417296	0.725833	0.235318	0.403562	0.342819	0.350996	0.255671	0.519337	0.081073	0.38942	0.152299	0.261347	0.413381	0.369198	0.199183		0.309188	0.085683	0.035304	0.015178	0.447018	0.589252	0.267214	0.711184	0.159693	0.276008	0.366064	0.147998	0.145571	0.346427	0.147282		0.199105	0.202866	0.424707	0.252876	0.155718	0.394208	0.201528	0.031683	0.203378	0.349083	0.217872	0.21206	0.349513	0.14841
		0.395		0.349248	0.700022	0.225959	0.379931	0.346326	0.348802	0.240146	0.506367	0.067409	0.346049	0.152641	0.264798	0.444062	0.37198	0.219688		0.285929	0.108742	0.03553	0.015087	0.474729	0.54637	0.262907	0.789738	0.168191	0.260565	0.407896	0.156311	0.131812	0.404078	0.138953		0.188619	0.205185	0.431513	0.285823	0.168889	0.439485	0.214898	0.032889	0.212799	0.351287	0.22667	0.220022	0.362599	0.152163
		0.405		0.302745	0.674719	0.190963	0.357662	0.346792	0.374973	0.236843	0.537682	0.069985	0.329224	0.140413	0.27564	0.505251	0.338275	0.228835		0.274483	0.129318	0.037024	0.013666	0.485211	0.424841	0.235062	0.84213	0.16566	0.270826	0.479172	0.174519	0.134171	0.407637	0.13886		0.203561	0.232878	0.444099	0.274461	0.16096	0.450305	0.219469	0.034121	0.230728	0.356194	0.226641	0.198405	0.368195	0.162016
		0.415		0.310163	0.690397	0.192207	0.371459	0.335729	0.40331	0.241276	0.53101	0.089534	0.363244	0.163486	0.290299	0.554633	0.351534	0.247478		0.285638	0.131543	0.036916	0.013462	0.466216	0.340423	0.216514	0.800337	0.176179	0.271314	0.500111	0.191145	0.137245	0.394278	0.143733		0.226582	0.243164	0.44349	0.268404	0.15296	0.459665	0.225077	0.03592	0.240887	0.358283	0.228245	0.199043	0.371441	0.179354
		0.425		0.321052	0.661567	0.183591	0.354564	0.324133	0.363814	0.236172	0.523532	0.099552	0.343978	0.193053	0.276266	0.581113	0.37861	0.245956		0.278275	0.137574	0.038446	0.014175	0.42066	0.281125	0.218602	0.673276	0.191021	0.316954	0.464545	0.198895	0.135375	0.345085	0.147425		0.240556	0.242106	0.458647	0.266124	0.147207	0.430353	0.218695	0.037671	0.247412	0.324687	0.228409	0.21189	0.377907	0.18474
		0.435		0.336003	0.650445	0.159876	0.319218	0.404298	0.346017	0.270904	0.552171	0.108853	0.326265	0.216626	0.250944	0.500537	0.326872	0.26498		0.282389	0.133324	0.038383	0.015408	0.424443	0.24876	0.263196	0.636774	0.185661	0.297642	0.519647	0.211371	0.126073	0.351623	0.14395		0.255431	0.217655	0.449932	0.244561	0.159549	0.448384	0.219514	0.037855	0.240031	0.31036	0.22978	0.218016	0.380394	0.194678
		0.445		0.325001	0.637052	0.173747	0.350928	0.473457	0.401381	0.279641	0.631001	0.120447	0.397849	0.223747	0.251298	0.452499	0.308554	0.260158		0.280527	0.111067	0.036886	0.015339	0.431556	0.256361	0.257311	0.564473	0.198192	0.301935	0.50247	0.21528	0.145315	0.446839	0.147339		0.278184	0.195086	0.442985	0.247011	0.142633	0.47846	0.227221	0.035862	0.227011	0.306352	0.234196	0.225621	0.357497	0.175178
		0.455		0.335408	0.599941	0.177087	0.375535	0.395544	0.499248	0.244203	0.639379	0.104729	0.44605	0.218187	0.244604	0.438721	0.331646	0.24384		0.291351	0.111752	0.036686	0.015628	0.530423	0.312802	0.281337	0.550688	0.223862	0.291926	0.439286	0.225069	0.160982	0.577601	0.15026		0.295233	0.198971	0.450471	0.310408	0.164379	0.471058	0.255542	0.033423	0.217463	0.29034	0.231285	0.224219	0.342952	0.198305
		0.465		0.29164	0.569104	0.178465	0.407633	0.366864	0.449836	0.344352	0.709321	0.083	0.457886	0.229572	0.252728	0.451586	0.31736	0.237714		0.296808	0.099232	0.036292	0.014851	0.641572	0.313963	0.274659	0.591539	0.214538	0.276639	0.542328	0.27011	0.183912	0.601884	0.150418		0.289174	0.232167	0.466778	0.298466	0.211857	0.459849	0.258983	0.034371	0.208656	0.305912	0.232097	0.222903	0.350769	0.219687
		0.475		0.307531	0.532227	0.217045	0.429883	0.409143	0.452318	0.407913	0.827932	0.084866	0.446251	0.223335	0.303642	0.431651	0.355487	0.255131		0.317633	0.090245	0.036426	0.014106	0.65417	0.311423	0.261962	0.586183	0.1981	0.278444	0.702159	0.352819	0.220441	0.653957	0.148726		0.28753	0.210763	0.451012	0.281991	0.199874	0.454697	0.251774	0.038867	0.208341	0.326126	0.238115	0.239958	0.343944	0.230688
		0.485		0.293449	0.523248	0.189088	0.418989	0.429808	0.419939	0.335206	0.964809	0.099511	0.391154	0.218498	0.286024	0.418113	0.429033	0.238826		0.358631	0.11071	0.036407	0.013143	0.615638	0.342742	0.312881	0.475886	0.200066	0.291631	0.780001	0.435816	0.225648	0.66467	0.157227		0.26079	0.237586	0.46797	0.314657	0.185091	0.4578	0.249645	0.038684	0.204431	0.318929	0.250778	0.27376	0.382154	0.226934
		0.495		0.244381	0.522128	0.194253	0.403146	0.470775	0.458896	0.248884	0.834148	0.097459	0.397605	0.255417	0.308858	0.415855	0.428565	0.233151		0.390276	0.112799	0.036285	0.012716	0.59649	0.398188	0.311728	0.492787	0.212954	0.287789	0.764234	0.501563	0.271555	0.657283	0.165143		0.251376	0.28738	0.473873	0.309253	0.17131	0.441863	0.267484	0.035733	0.203964	0.318795	0.235282	0.287307	0.403468	0.2029
		0.505		0.257845	0.496735	0.192498	0.375105	0.473801	0.453829	0.28875	0.820082	0.102574	0.423965	0.266969	0.362658	0.392734	0.461046	0.269797		0.417461	0.144216	0.037806	0.013621	0.588555	0.436465	0.322168	0.623117	0.228085	0.292325	0.713103	0.496844	0.243449	0.647424	0.174439		0.254453	0.268092	0.481092	0.335623	0.193287	0.437376	0.241563	0.036178	0.217156	0.300102	0.226277	0.260098	0.392468	0.172697
		0.515		0.229803	0.514911	0.142366	0.354373	0.41747	0.469403	0.280386	0.805525	0.139172	0.363944	0.33453	0.373589	0.379483	0.475396	0.231031		0.426822	0.164893	0.040283	0.014581	0.585345	0.449805	0.31857	0.785534	0.296933	0.289739	0.69177	0.44813	0.241197	0.658261	0.196021		0.239983	0.287261	0.507767	0.352694	0.216671	0.433166	0.226989	0.032646	0.243579	0.296962	0.267091	0.254273	0.418501	0.171128
		0.525		0.233202	0.589026	0.139535	0.37105	0.430743	0.457141	0.33042	0.800768	0.144903	0.367971	0.357563	0.357084	0.426318	0.491239	0.198312		0.442301	0.146072	0.041551	0.01531	0.704964	0.478622	0.319111	0.739611	0.352175	0.310398	0.63769	0.434244	0.222539	0.652371	0.197017		0.231357	0.282892	0.45024	0.373672	0.211267	0.364149	0.276361	0.030785	0.266474	0.309417	0.275368	0.253941	0.453633	0.193203
		0.535		0.265967	0.649788	0.178633	0.399784	0.485862	0.34559	0.334973	0.771749	0.110491	0.370893	0.320749	0.428937	0.36526	0.454322	0.208827		0.458487	0.152684	0.043023	0.016104	0.668182	0.585889	0.320161	0.818431	0.360484	0.356727	0.578394	0.397469	0.192199	0.641968	0.198237		0.236359	0.265998	0.451968	0.379332	0.214394	0.37177	0.296412	0.032859	0.257167	0.334404	0.273872	0.283506	0.476407	0.18858
		0.545		0.31091	0.680694	0.205892	0.465296	0.556947	0.344875	0.418031	0.64216	0.101072	0.445947	0.317747	0.481415	0.374982	0.427403	0.245514		0.470438	0.141593	0.044182	0.016215	0.673322	0.707071	0.336973	0.560344	0.34319	0.366619	0.549369	0.348365	0.187881	0.674983	0.168354		0.25097	0.28093	0.442313	0.308538	0.21544	0.421222	0.288804	0.037347	0.258678	0.323185	0.278871	0.309225	0.489151	0.188234
		0.555		0.380821	0.740855	0.178729	0.522968	0.508763	0.45223	0.302454	0.608789	0.101278	0.445716	0.370722	0.461295	0.380807	0.33985	0.256478		0.441955	0.123482	0.045212	0.016498	0.791986	0.832544	0.320537	0.505477	0.348682	0.383964	0.448106	0.340949	0.226379	0.69047	0.162483		0.261683	0.256655	0.463079	0.287108	0.222182	0.450506	0.270907	0.037826	0.262004	0.393551	0.284265	0.266242	0.515164	0.235197
		0.565		0.353959	0.803647	0.155359	0.497856	0.40287	0.496245	0.217293	0.737724	0.109201	0.387111	0.438774	0.471955	0.362548	0.42287	0.230579		0.453457	0.135309	0.046368	0.018153	0.835098	0.853507	0.358074	0.538451	0.339652	0.385284	0.411569	0.348891	0.212816	0.641688	0.164564		0.287803	0.274735	0.467467	0.2996	0.214295	0.442874	0.244339	0.038911	0.263865	0.402381	0.328923	0.300975	0.486974	0.262713
		0.575		0.330798	0.871588	0.170933	0.551603	0.399968	0.501732	0.275626	0.962314	0.110238	0.381303	0.416038	0.449106	0.356545	0.454161	0.221223		0.363794	0.127982	0.046289	0.019635	0.728273	0.898059	0.358498	0.503445	0.430338	0.359566	0.422121	0.421915	0.246418	0.550621	0.166898		0.285896	0.33958	0.460953	0.301359	0.223051	0.400745	0.263698	0.042565	0.270533	0.408958	0.352745	0.363468	0.522783	0.271294
		0.585		0.303385	0.958692	0.192839	0.649218	0.371136	0.457374	0.323766	0.93228	0.118788	0.40995	0.396443	0.433004	0.346002	0.442367	0.202411		0.345678	0.118509	0.046208	0.019774	0.571855	0.886466	0.370024	0.489086	0.48403	0.364273	0.389496	0.568799	0.30328	0.504178	0.16925		0.280661	0.343315	0.491268	0.273541	0.23968	0.407535	0.28625	0.042824	0.270704	0.403527	0.346978	0.374014	0.58777	0.250141
		0.595		0.304289	0.897489	0.208783	0.569503	0.398115	0.42746	0.355471	0.809932	0.125185	0.435092	0.376478	0.435579	0.350364	0.351624	0.224893		0.360382	0.096819	0.04927	0.019599	0.514401	0.73848	0.360762	0.600611	0.543949	0.36272	0.381741	0.736348	0.32888	0.488581	0.161961		0.271079	0.293967	0.469975	0.282357	0.256538	0.426414	0.306434	0.041819	0.294395	0.364554	0.310318	0.307898	0.535251	0.290094
		0.605		0.22751	0.77414	0.212464	0.574644	0.49129	0.494628	0.371658	0.771248	0.146837	0.344179	0.372929	0.408555	0.462336	0.321377	0.24971		0.351982	0.104413	0.050846	0.020519	0.512033	0.735814	0.42185	0.63787	0.541983	0.374549	0.454924	0.801809	0.276635	0.578979	0.173843		0.291581	0.292619	0.474205	0.284977	0.214329	0.445497	0.351435	0.045639	0.285418	0.338639	0.292892	0.326212	0.514009	0.397724
		0.615		0.221951	0.594737	0.218727	0.612735	0.609441	0.529767	0.420781	0.689579	0.137399	0.350841	0.387369	0.358455	0.5591	0.311117	0.272838		0.403146	0.101293	0.050195	0.020724	0.551977	0.715367	0.441664	0.582343	0.479769	0.321001	0.396773	0.756446	0.206494	0.673196	0.221331		0.260702	0.325839	0.523022	0.286095	0.206638	0.503543	0.351224	0.043411	0.289792	0.321562	0.288254	0.423341	0.502986	0.354865
		0.625		0.317696	0.547235	0.262534	0.555208	0.583181	0.479448	0.335907	0.685942	0.119091	0.403825	0.376376	0.329009	0.491681	0.359996	0.319089		0.526882	0.08361	0.052719	0.020116	0.652506	0.6723	0.39893	0.642863	0.431929	0.313559	0.386682	0.790088	0.209125	0.596316	0.192122		0.249776	0.351817	0.597281	0.321268	0.240993	0.638744	0.311356	0.040185	0.312232	0.305606	0.266057	0.4462	0.544204	0.242237
		0.635		0.271872	0.50078	0.25231	0.508183	0.64827	0.392595	0.269731	0.622662	0.102594	0.409801	0.388708	0.345171	0.418412	0.373061	0.417757		0.634201	0.115356	0.056267	0.020279	0.639501	0.716976	0.377189	0.75522	0.390993	0.358109	0.444048	0.577373	0.258406	0.582942	0.20506		0.228576	0.34457	0.582198	0.306539	0.238871	0.770694	0.261173	0.039285	0.305395	0.307315	0.278122	0.389503	0.604351	0.206196
		0.645		0.236869	0.454411	0.37832	0.509088	0.620146	0.467467	0.33704	0.51325	0.101832	0.427423	0.382415	0.356261	0.467238	0.348938	0.354885		0.728447	0.125318	0.060721	0.021256	0.765708	0.71079	0.354096	0.80294	0.341471	0.355079	0.60292	0.597889	0.394524	0.761929	0.180114		0.222505	0.382588	0.566369	0.352985	0.229022	0.691985	0.249949	0.034984	0.316866	0.367653	0.288016	0.333344	0.543924	0.244241
		0.655		0.280051	0.430132	0.612738	0.639468	0.579997	0.44106	0.328896	0.385124	0.098644	0.334073	0.359552	0.36028	0.549028	0.342172	0.32566		0.681937	0.142127	0.064321	0.02086	0.894998	0.747011	0.295479	0.675789	0.347402	0.359187	0.866197	0.458919	0.363137	0.820798	0.194241		0.237087	0.379678	0.579497	0.358049	0.235746	0.65097	0.248807	0.033689	0.325865	0.418042	0.312725	0.310307	0.51773	0.252536
		0.665		0.278214	0.495471	0.588418	0.561742	0.515901	0.475067	0.331022	0.280858	0.092956	0.36537	0.338359	0.381772	0.655269	0.38643	0.310684		0.608883	0.151815	0.063675	0.020493	0.979398	0.726318	0.339022	0.576697	0.37184	0.45677	0.969343	0.254015	0.373497	0.944792	0.220321		0.245759	0.360882	0.668216	0.388913	0.260335	0.623729	0.224091	0.0346	0.309743	0.48072	0.362562	0.267545	0.519863	0.22901
		0.675		0.377183	0.455276	0.428584	0.681151	0.427022	0.559543	0.350383	0.247995	0.100788	0.493565	0.314498	0.392211	0.496269	0.381762	0.319942		0.577296	0.189567	0.065238	0.020037	0.922308	0.777828	0.326361	0.561783	0.325515	0.482391	0.747269	0.207808	0.311677	0.655105	0.282092		0.234268	0.303995	0.735166	0.418171	0.219495	0.60151	0.275482	0.038798	0.29054	0.455666	0.373406	0.242686	0.513172	0.271859
		0.685		0.570302	0.40302	0.310107	0.650246	0.507472	0.477853	0.43807	0.29401	0.115242	0.580423	0.278828	0.353413	0.38956	0.438823	0.328092		0.57399	0.202414	0.067018	0.019768	0.708893	0.902278	0.299569	0.73972	0.326425	0.471918	0.512797	0.270183	0.235146	0.451986	0.227493		0.240238	0.305638	0.651094	0.422697	0.202001	0.665905	0.277547	0.044551	0.287306	0.414609	0.370384	0.231661	0.53863	0.338964
		0.695		0.431174	0.408124	0.298177	0.50018	0.568161	0.406591	0.621777	0.249033	0.124439	0.478926	0.232104	0.308282	0.308259	0.40909	0.313436		0.556891	0.19167	0.068349	0.019041	0.566916	0.976157	0.307524	0.623746	0.352432	0.467719	0.451709	0.248119	0.213081	0.38993	0.184727		0.234828	0.293287	0.621868	0.410684	0.189642	0.735477	0.228727	0.053542	0.28518	0.450701	0.37584	0.221183	0.554826	0.347132
		0.705		0.400595	0.491229	0.211123	0.40693	0.538497	0.373995	0.480433	0.195254	0.14188	0.388856	0.246135	0.284998	0.370386	0.391082	0.259768		0.545972	0.190136	0.071566	0.019732	0.554867	0.69714	0.326312	0.538692	0.398896	0.438042	0.470902	0.232291	0.226268	0.460233	0.21856		0.280717	0.282072	0.584765	0.542484	0.202394	0.799828	0.262171	0.048995	0.298708	0.498696	0.373006	0.22727	0.570173	0.271724
		0.715		0.420736	0.538579	0.238947	0.441027	0.508724	0.355609	0.480121	0.207895	0.097155	0.422664	0.279194	0.300754	0.46002	0.364105	0.289227		0.578079	0.165176	0.075043	0.021124	0.57838	0.439623	0.296323	0.39179	0.454212	0.452567	0.631591	0.269739	0.285782	0.450789	0.264725		0.36219	0.317187	0.57296	0.667731	0.224331	0.810107	0.303604	0.050079	0.276468	0.53594	0.351231	0.245951	0.529282	0.250651
		0.725		0.444322	0.579578	0.334843	0.5562	0.396971	0.415238	0.663968	0.204199	0.112771	0.320635	0.300816	0.390474	0.437089	0.365212	0.36608		0.618586	0.17589	0.072942	0.022525	0.713811	0.356091	0.366089	0.368541	0.593492	0.469744	0.582667	0.30796	0.233308	0.475119	0.207419		0.391242	0.36836	0.544228	0.742598	0.283498	0.745378	0.257318	0.049954	0.276578	0.660558	0.354663	0.226645	0.519913	0.241303
		0.735		0.474335	0.520681	0.315383	0.494668	0.350573	0.431659	0.733086	0.212755	0.115338	0.288593	0.308717	0.454557	0.378379	0.353974	0.418615		0.81024	0.174767	0.070192	0.024894	0.787511	0.424176	0.339412	0.460567	0.56403	0.394434	0.540522	0.336933	0.192312	0.400065	0.210671		0.410892	0.402224	0.564903	0.693932	0.304482	0.539141	0.27438	0.055477	0.277831	0.731314	0.36661	0.221869	0.540489	0.245632
		0.745		0.417865	0.424258	0.260369	0.552789	0.37241	0.396873	0.41154	0.269511	0.099355	0.329487	0.24884	0.425536	0.36051	0.32522	0.442969		0.966471	0.197948	0.068028	0.028861	0.707285	0.373204	0.30402	0.377487	0.444483	0.380285	0.615739	0.406236	0.227347	0.42122	0.21961		0.425001	0.437448	0.579842	0.7342	0.284629	0.416834	0.308606	0.062804	0.301181	0.873088	0.363023	0.238698	0.585575	0.244173
		0.755		0.321369	0.369753	0.247821	0.519517	0.457839	0.366064	0.437664	0.313731	0.108295	0.422762	0.229184	0.414842	0.407611	0.350538	0.504707		0.771966	0.210881	0.074103	0.031992	0.834003	0.273933	0.388149	0.464834	0.528512	0.360404	0.523472	0.332881	0.209897	0.469682	0.241276		0.440568	0.456414	0.569693	0.60028	0.271409	0.389389	0.372274	0.064207	0.342598	0.977842	0.401472	0.255131	0.617139	0.252764
		0.765		0.332048	0.320862	0.303547	0.435626	0.600338	0.409253	0.436257	0.32242	0.101243	0.537447	0.223186	0.51229	0.365552	0.350401	0.437914		0.757668	0.148292	0.081225	0.034726	0.810073	0.28477	0.493287	0.486748	0.536273	0.455003	0.48114	0.303031	0.248043	0.506018	0.30086		0.490329	0.504626	0.566487	0.509222	0.27762	0.464467	0.45384	0.064391	0.36024	0.762242	0.495029	0.289069	0.67458	0.245576
		0.775		0.384784	0.350518	0.368713	0.507329	0.736688	0.461696	0.420528	0.332407	0.116393	0.519292	0.26323	0.562539	0.313403	0.382289	0.430735		0.735251	0.127019	0.078637	0.033619	0.703785	0.29592	0.677722	0.374285	0.685966	0.514029	0.359217	0.275982	0.327655	0.421173	0.428969		0.589032	0.517584	0.645432	0.515916	0.319203	0.644983	0.552162	0.062365	0.357737	0.54753	0.585715	0.255304	0.730599	0.204598
		0.785		0.56298	0.352917	0.210998	0.410272	0.76979	0.527203	0.506765	0.274545	0.155922	0.337456	0.259619	0.550844	0.327456	0.422209	0.345759		0.633403	0.143969	0.082179	0.034837	0.557539	0.288647	0.761513	0.364294	0.619695	0.486418	0.416493	0.310102	0.246296	0.507654	0.369414		0.667456	0.461892	0.604287	0.498686	0.354375	0.838802	0.52432	0.064455	0.367657	0.553166	0.590458	0.258222	0.656966	0.202333
		0.795		0.682573	0.335393	0.160465	0.372439	0.604285	0.568422	0.445265	0.229625	0.160518	0.463046	0.198128	0.518594	0.546102	0.370485	0.310178		0.579888	0.107634	0.091389	0.038179	0.479157	0.287074	0.59849	0.505165	0.624621	0.544626	0.701123	0.315222	0.281431	0.405261	0.293314		0.722538	0.512848	0.559298	0.559106	0.357967	0.983022	0.498626	0.058805	0.448296	0.445645	0.608218	0.343862	0.601538	0.267215
		0.805		0.695871	0.286014	0.181327	0.422744	0.562776	0.379665	0.354859	0.226338	0.187897	0.588844	0.214889	0.493211	0.697539	0.391837	0.293152		0.519096	0.103603	0.093517	0.041278	0.466905	0.348164	0.820145	0.585857	0.658224	0.615429	0.879716	0.356189	0.362652	0.33763	0.248166		0.601191	0.487798	0.573236	0.621704	0.301094	0.920079	0.583317	0.04391	0.515638	0.407757	0.567469	0.366787	0.614451	0.343604
		0.815		0.70247	0.234106	0.204514	0.403822	0.500034	0.379103	0.311859	0.249461	0.210482	0.746502	0.223967	0.46959	0.855589	0.394316	0.269883		0.495117	0.11108	0.099792	0.042774	0.51666	0.391024	0.987328	0.447905	0.649093	0.77517	0.594167	0.320755	0.469091	0.311841	0.207161		0.498307	0.475708	0.650382	0.782894	0.25042	0.654665	0.631853	0.046474	0.48302	0.425518	0.483106	0.257761	0.611258	0.34057
		0.825		0.538692	0.224415	0.396283	0.470923	0.577216	0.523606	0.350106	0.229467	0.23301	0.772441	0.221272	0.410554	0.966697	0.344793	0.301339		0.436554	0.143693	0.093399	0.041136	0.649078	0.458279	0.862887	0.473592	0.623166	0.916148	0.533058	0.241675	0.791343	0.32941	0.181183		0.612217	0.565011	0.508352	0.652606	0.228331	0.501859	0.834522	0.051562	0.418119	0.373511	0.418838	0.265856	0.585558	0.297854
		0.835		0.732698	0.272119	0.457492	0.68819	0.686274	0.549298	0.257821	0.281674	0.222877	0.72012	0.221915	0.382759	0.83042	0.373445	0.356017		0.366748	0.138256	0.089564	0.039047	0.764677	0.421434	0.890484	0.582334	0.843262	0.938548	0.501161	0.196964	0.966822	0.53337	0.189817		0.795409	0.671609	0.52752	0.517566	0.227191	0.496108	0.980656	0.052855	0.385385	0.37335	0.407975	0.294879	0.648489	0.238806
		0.845		0.757984	0.315095	0.349033	0.528041	0.879247	0.553806	0.231312	0.243645	0.281393	0.729882	0.240264	0.363884	0.550034	0.436454	0.452772		0.326305	0.174959	0.101942	0.04551	0.732424	0.463521	0.844577	0.604797	0.95275	0.838415	0.458542	0.178913	0.716769	0.605779	0.258382		0.971422	0.5498	0.544236	0.520661	0.222076	0.559269	0.770209	0.037959	0.373732	0.378718	0.460347	0.369104	0.657557	0.209037
		0.855		0.728485	0.358307	0.292564	0.657248	0.962785	0.649385	0.288635	0.255806	0.35286	0.913727	0.337518	0.36058	0.483454	0.413594	0.451932		0.342847	0.205612	0.1172	0.060869	0.516854	0.455255	0.895466	0.821463	0.771923	0.958658	0.380443	0.229766	0.452915	0.398876	0.361621		0.853691	0.514938	0.52963	0.519758	0.248285	0.593467	0.428039	0.029924	0.362767	0.374301	0.42577	0.350161	0.660246	0.385045
		0.865		0.699028	0.404442	0.255773	0.774714	0.804683	0.694179	0.297208	0.35008	0.54788	0.991454	0.495108	0.445206	0.576006	0.400954	0.395332		0.301271	0.134003	0.12949	0.091033	0.579463	0.444656	0.872294	0.639817	0.476896	0.881082	0.316986	0.297888	0.409368	0.243862	0.230754		0.754933	0.494443	0.595815	0.508743	0.250517	0.676944	0.38366	0.036082	0.355412	0.406236	0.355832	0.411361	0.598738	0.785833
		0.875		0.523146	0.435515	0.262435	0.662101	0.898144	0.675685	0.2372	0.462173	0.590663	0.790993	0.470419	0.594082	0.520339	0.365665	0.299774		0.258781	0.106882	0.142519	0.113456	0.556242	0.368329	0.720914	0.783062	0.314028	0.672662	0.340546	0.266102	0.365112	0.251444	0.207651		0.664318	0.485971	0.798096	0.453646	0.237294	0.713679	0.470551	0.049007	0.448684	0.523559	0.321512	0.508257	0.580669	0.913689
		0.885		0.656323	0.408594	0.255703	0.650652	0.644419	0.625204	0.216693	0.455552	0.524421	0.397723	0.377464	0.698863	0.421903	0.309865	0.266622		0.255233	0.134574	0.148232	0.132851	0.533109	0.321509	0.652014	0.643662	0.413344	0.654415	0.349532	0.226188	0.341651	0.288125	0.217414		0.511326	0.537501	0.945035	0.527353	0.263564	0.584103	0.536192	0.059081	0.479926	0.542883	0.368117	0.318645	0.527039	0.871552
		0.895		0.585902	0.356842	0.317633	0.824468	0.530792	0.705863	0.239235	0.396419	0.448413	0.3949	0.388467	0.563544	0.420319	0.349471	0.306457		0.273268	0.162635	0.153894	0.163337	0.508764	0.387646	0.698835	0.557909	0.394648	0.516414	0.428036	0.265293	0.443587	0.226713	0.25919		0.483343	0.754915	0.622959	0.52106	0.233605	0.452654	0.46576	0.064347	0.435916	0.501111	0.472022	0.264117	0.501368	0.467647
		0.905		0.382328	0.395491	0.293248	0.795787	0.555715	0.931742	0.417718	0.263504	0.350107	0.346956	0.456139	0.657524	0.434933	0.364997	0.328222		0.261319	0.12706	0.163951	0.169494	0.424928	0.677154	0.700066	0.46656	0.552439	0.596344	0.446234	0.348307	0.321563	0.191095	0.267959		0.483712	0.997386	0.51872	0.465471	0.222905	0.511341	0.438451	0.066897	0.490745	0.486894	0.580271	0.295015	0.462239	0.340981
		0.915		0.372311	0.447238	0.253875	0.944179	0.561825	0.638854	0.529022	0.30933	0.326826	0.569119	0.538323	0.778	0.338712	0.483553	0.528183		0.252691	0.136756	0.184453	0.175484	0.420446	0.612946	0.698057	0.661897	0.67672	0.526056	0.519471	0.600494	0.301527	0.190898	0.200932		0.453302	0.798084	0.7361	0.392835	0.226989	0.536482	0.391379	0.067662	0.572005	0.485666	0.672551	0.389377	0.551346	0.338834
		0.925		0.401884	0.575392	0.282274	0.826302	0.465425	0.489278	0.509539	0.401515	0.368769	0.492439	0.483273	0.835318	0.203687	0.554302	0.768969		0.247738	0.176079	0.215342	0.150323	0.48799	0.557453	0.749729	0.824952	0.412362	0.545559	0.766892	0.514909	0.302182	0.289731	0.304428		0.588498	0.688282	0.686675	0.394046	0.234126	0.424685	0.398674	0.069572	0.578273	0.548519	0.690942	0.336396	0.553339	0.280779
		0.935		0.288277	0.661129	0.246881	0.830324	0.569444	0.593634	0.680199	0.325763	0.346035	0.239198	0.331434	0.881193	0.4162	0.547166	0.923272		0.244637	0.202532	0.260284	0.103455	0.611228	0.435614	0.51044	0.692173	0.465978	0.48817	0.755955	0.462381	0.305758	0.32412	0.435534		0.611366	0.751852	0.559919	0.364956	0.379648	0.385957	0.571505	0.08053	0.59902	0.66606	0.777457	0.306892	0.486168	0.278584
		0.945		0.285453	0.60584	0.346008	0.666986	0.662277	0.42295	0.695916	0.227612	0.465422	0.360253	0.306556	0.948344	0.591981	0.751226	0.708141		0.269258	0.271829	0.267115	0.118017	0.613552	0.412974	0.452852	0.579801	0.741795	0.371669	0.587896	0.263636	0.332555	0.311614	0.478545		0.656833	0.583558	0.613984	0.553805	0.441325	0.408142	0.571399	0.064797	0.56592	0.69991	0.940568	0.335922	0.464109	0.328109
		0.955		0.32159	0.640588	0.296373	0.452481	0.88359	0.392817	0.704885	0.111536	0.935799	0.384146	0.369503	0.935784	0.342079	0.916453	0.660352		0.328982	0.599899	0.31927	0.257132	0.555575	0.447004	0.412535	0.678179	0.539179	0.383752	0.467272	0.349506	0.283906	0.292741	0.518213		0.812356	0.472978	0.690203	0.84017	0.67175	0.481233	0.506716	0.078383	0.536125	0.945839	0.931448	0.536297	0.598754	0.542811
		0.965		0.397441	0.555197	0.297225	0.471832	0.830935	0.296054	0.773092	0.097946	0.707869	0.547668	0.483323	0.962348	0.276452	0.900908	0.398653		0.357704	0.66827	0.457109	0.349942	0.551882	0.557137	0.291557	0.696741	0.360661	0.431894	0.59062	0.37891	0.235259	0.48191	0.599018		0.808386	0.459604	0.663422	0.843927	0.941236	0.560023	0.52121	0.091986	0.551754	0.754418	0.78	0.914055	0.667969	0.722122
		0.975		0.835763	0.510476	0.371971	0.648343	0.591925	0.264553	0.776545	0.250469	0.675458	0.594352	0.698121	0.959566	0.3098	0.648043	0.31168		0.30914	0.377213	0.606108	0.410438	0.721447	0.513215	0.239046	0.796421	0.647257	0.437207	0.572627	0.318411	0.363364	0.602955	0.644947		0.758266	0.452119	0.772271	0.502121	0.606323	0.65024	0.67238	0.140579	0.646309	0.736335	0.705826	0.712705	0.547166	0.605649
		0.985		0.559238	0.584285	0.356444	0.844675	0.570502	0.27585	0.865125	0.369763	0.452831	0.231534	0.915997	0.947115	0.42422	0.561568	0.305902		0.348097	0.37674	0.83357	0.665941	0.649658	0.410917	0.231423	0.84978	0.723013	0.549447	0.72273	0.534914	0.441023	0.477001	0.37589		0.571986	0.466607	0.760908	0.530999	0.431969	0.580094	0.646122	0.30851	0.665945	0.79554	0.649508	0.594402	0.593027	0.510939
		0.995		0.465915	0.645495	0.662537	0.722519	0.693494	0.314807	0.705101	0.611519	0.408644	0.207794	0.986219	0.95445	0.435231	0.704773	0.234866		0.511248	0.342535	0.871842	0.799878	0.663491	0.442833	0.250118	0.887929	0.616992	0.567785	0.802268	0.752622	0.608578	0.542149	0.336404		0.532539	0.431404	0.746101	0.537616	0.321299	0.558643	0.585873	0.476736	0.733694	0.746609	0.543522	0.611323	0.921873	0.431899
[truncated: 1 more columns]

## Sheet: Fig. 1d
Figure 1d
		Norm. distance		Norm. FI damage/repair sites - Kinesin-1 OE
		0.005		0.164952	0.324202	0.614528	0.237132	0.403208	0.294692	0.260882	0.19404	0.289757	0.545916		0.133931	0.160678	0.031285	0.033971	0.074392	0.069562	0.02241	0.117406	0.264556	0.097628	0.126797	0.131848	0.030304	0.099991	0.014154	0.151026	0.244512	0.189254	0.079344	0.10236		0.087256	0.067856	0.111025	0.244104	0.176329	0.989398	0.545074	0.275401	0.249177	0.212551
		0.015		0.170723	0.306716	0.606589	0.236555	0.416148	0.362752	0.268076	0.200571	0.28884	0.593106		0.25685	0.170648	0.030843	0.036272	0.076333	0.067559	0.023805	0.115895	0.266199	0.105194	0.127061	0.135889	0.032641	0.107975	0.013791	0.118011	0.248321	0.185122	0.079945	0.104556		0.083283	0.066511	0.108458	0.250547	0.185859	0.996755	0.543566	0.275777	0.245316	0.214343
		0.025		0.165076	0.314972	0.595449	0.256343	0.417094	0.371414	0.261965	0.194182	0.295406	0.602353		0.260781	0.164677	0.030531	0.034107	0.075024	0.070202	0.022294	0.119665	0.274564	0.105389	0.12822	0.134914	0.033356	0.106841	0.013846	0.149711	0.251627	0.196518	0.086396	0.102056		0.08023	0.060972	0.108843	0.244457	0.192108	0.939036	0.547843	0.274811	0.251294	0.223999
		0.035		0.164446	0.325853	0.611358	0.265003	0.425782	0.398271	0.239447	0.192096	0.311285	0.588819		0.260527	0.16559	0.033147	0.035585	0.07511	0.070597	0.021439	0.122176	0.266616	0.104295	0.130849	0.136883	0.033106	0.103038	0.015144	0.136901	0.264509	0.194961	0.085901	0.105578		0.083187	0.06475	0.112653	0.24798	0.191288	0.935717	0.555408	0.276181	0.252426	0.215496
		0.045		0.170899	0.327301	0.60184	0.254638	0.43479	0.432574	0.226337	0.199757	0.336347	0.577876		0.263206	0.179921	0.033854	0.036557	0.075815	0.071218	0.01984	0.118576	0.278266	0.103267	0.128132	0.136191	0.036005	0.103325	0.014745	0.176002	0.262305	0.198144	0.075206	0.110559		0.082447	0.064037	0.111585	0.25044	0.195536	0.946133	0.56078	0.286253	0.261122	0.222921
		0.055		0.180945	0.30895	0.628022	0.25385	0.434668	0.433128	0.213615	0.197409	0.337744	0.581604		0.266159	0.197171	0.033282	0.036361	0.079007	0.075935	0.022343	0.125808	0.282771	0.10559	0.140264	0.140427	0.035444	0.107604	0.015046	0.152607	0.263148	0.206795	0.083669	0.112434		0.077381	0.06336	0.109063	0.247386	0.202262	0.947057	0.559744	0.299569	0.256905	0.235815
		0.065		0.178133	0.29561	0.614382	0.257277	0.454936	0.405538	0.214442	0.196621	0.332769	0.594349		0.26501	0.194159	0.032397	0.038967	0.081525	0.072187	0.02336	0.133277	0.288045	0.111006	0.144451	0.140949	0.033709	0.114599	0.014939	0.149988	0.26776	0.207273	0.084241	0.105262		0.079417	0.066526	0.1073	0.255094	0.205867	0.9629	0.571389	0.2946	0.264358	0.226735
		0.075		0.177307	0.287052	0.611004	0.255657	0.440692	0.340719	0.224159	0.208498	0.328968	0.605509		0.265049	0.212412	0.033976	0.040957	0.082401	0.069765	0.021786	0.132839	0.307496	0.111171	0.144952	0.149646	0.034598	0.117514	0.015915	0.199235	0.274228	0.199918	0.082421	0.106861		0.080984	0.063398	0.10957	0.240814	0.220658	0.971875	0.587287	0.293313	0.264939	0.227774
		0.085		0.168688	0.281979	0.59985	0.260688	0.454053	0.319724	0.221534	0.211165	0.328064	0.614752		0.262797	0.208031	0.034459	0.041527	0.081586	0.073573	0.020506	0.140806	0.297821	0.10693	0.153471	0.142919	0.035263	0.109291	0.015773	0.17998	0.284698	0.198768	0.084069	0.115592		0.078073	0.065459	0.115696	0.24098	0.211049	0.985266	0.584987	0.289212	0.274025	0.245988
		0.095		0.177962	0.263127	0.592667	0.266628	0.449768	0.345722	0.225712	0.231831	0.336219	0.615985		0.266721	0.190933	0.035736	0.04415	0.086618	0.076428	0.021527	0.132358	0.3013	0.113059	0.159957	0.154577	0.032245	0.115136	0.014998	0.130632	0.293884	0.21008	0.081256	0.118192		0.084061	0.064033	0.119013	0.242562	0.21555	0.971919	0.582539	0.298858	0.277295	0.249929
		0.105		0.190666	0.26383	0.593432	0.289	0.443857	0.36637	0.230113	0.245573	0.318944	0.612534		0.264008	0.199839	0.034982	0.045473	0.090853	0.078185	0.021232	0.143363	0.302193	0.115672	0.162509	0.157187	0.035941	0.118159	0.016223	0.129126	0.309371	0.222418	0.075502	0.130027		0.084242	0.06312	0.122385	0.2426	0.219675	0.965584	0.583844	0.297025	0.278579	0.252806
		0.115		0.182471	0.2652	0.602674	0.293469	0.464653	0.378048	0.241242	0.227854	0.326168	0.626705		0.265862	0.225629	0.035041	0.043043	0.094011	0.078423	0.022431	0.137906	0.295402	0.116115	0.160593	0.151253	0.036613	0.12616	0.016754	0.120723	0.308586	0.212673	0.080546	0.121741		0.084335	0.063973	0.120996	0.243885	0.215943	0.932095	0.583434	0.286198	0.290824	0.258179
		0.125		0.181128	0.26809	0.605576	0.263595	0.472525	0.365254	0.229551	0.225516	0.309705	0.654353		0.261987	0.262798	0.035478	0.042645	0.098869	0.076069	0.02351	0.139121	0.312012	0.122338	0.163455	0.160448	0.03892	0.121012	0.01754	0.131148	0.296492	0.210072	0.081424	0.120061		0.084638	0.065954	0.122838	0.238802	0.217853	0.934231	0.585371	0.278294	0.29349	0.267124
		0.135		0.188386	0.270061	0.595071	0.280954	0.466004	0.37353	0.242635	0.208266	0.295371	0.693553		0.261505	0.267671	0.037365	0.049139	0.093064	0.07747	0.024776	0.14284	0.315201	0.122241	0.168147	0.158556	0.037686	0.117408	0.01782	0.140382	0.306768	0.219735	0.083415	0.116533		0.083836	0.070873	0.132527	0.246816	0.213567	0.953083	0.582413	0.285794	0.297633	0.264256
		0.145		0.179748	0.268456	0.599289	0.290551	0.449353	0.37849	0.23313	0.203628	0.29636	0.701962		0.258903	0.284933	0.037002	0.052007	0.094237	0.083088	0.022009	0.143326	0.326762	0.118218	0.167361	0.157715	0.039147	0.132583	0.016998	0.167643	0.29593	0.220535	0.082284	0.120345		0.082499	0.070678	0.130627	0.248594	0.220889	0.952813	0.605204	0.287344	0.302221	0.270678
		0.155		0.181494	0.2885	0.604324	0.298405	0.464793	0.382333	0.214631	0.214341	0.283327	0.690094		0.258301	0.280676	0.039082	0.046809	0.088895	0.079813	0.021761	0.149833	0.313595	0.122182	0.172086	0.153048	0.037456	0.134023	0.016407	0.135238	0.304417	0.228669	0.081881	0.119919		0.087099	0.07032	0.130004	0.248787	0.212294	0.949728	0.603443	0.285913	0.303812	0.269913
		0.165		0.184309	0.277883	0.587771	0.307889	0.473908	0.362839	0.215389	0.212599	0.286233	0.750629		0.253945	0.303591	0.040432	0.051303	0.095862	0.082446	0.02181	0.153789	0.332044	0.126359	0.173748	0.164198	0.036446	0.131805	0.018417	0.135046	0.309915	0.240639	0.083869	0.124834		0.085645	0.069695	0.132257	0.256275	0.204827	0.940039	0.601655	0.290948	0.31478	0.274137
		0.175		0.189612	0.276592	0.586871	0.31835	0.491171	0.342777	0.205695	0.205043	0.299491	0.783472		0.252634	0.29372	0.039684	0.050383	0.094591	0.084444	0.024784	0.155576	0.333627	0.125722	0.181402	0.167597	0.039333	0.140685	0.018442	0.130506	0.309128	0.254792	0.072903	0.128873		0.090604	0.070762	0.143323	0.260298	0.213686	0.934403	0.593795	0.300273	0.307799	0.271934
		0.185		0.19667	0.272373	0.57124	0.316755	0.497096	0.349171	0.20279	0.212488	0.31259	0.771626		0.245768	0.328954	0.040771	0.053018	0.096196	0.079994	0.024972	0.153727	0.333328	0.125622	0.188802	0.154041	0.037051	0.146296	0.01824	0.202821	0.318418	0.253054	0.078836	0.128119		0.090524	0.071083	0.152896	0.266756	0.210503	0.916156	0.593368	0.291013	0.315952	0.28179
		0.195		0.200464	0.29041	0.569928	0.304212	0.500012	0.349679	0.21513	0.207523	0.318167	0.816164		0.235645	0.337048	0.041632	0.052747	0.095801	0.073161	0.025602	0.153595	0.304043	0.142408	0.185523	0.172128	0.03801	0.150522	0.01981	0.177361	0.317947	0.245562	0.073608	0.123406		0.091724	0.06528	0.149551	0.267922	0.220999	0.912303	0.591835	0.283186	0.316847	0.283749
		0.205		0.199371	0.283537	0.564085	0.29867	0.505229	0.329921	0.236533	0.206106	0.339111	0.873519		0.230592	0.352691	0.042772	0.051285	0.102969	0.073075	0.024263	0.169117	0.323738	0.137903	0.18142	0.171675	0.036142	0.159395	0.019673	0.162222	0.32526	0.242174	0.073347	0.125862		0.096006	0.071147	0.150336	0.279156	0.215734	0.927828	0.594617	0.283834	0.32052	0.288641
		0.215		0.20289	0.301723	0.565075	0.297315	0.475937	0.345392	0.22395	0.196934	0.34153	0.867095		0.225053	0.386152	0.041298	0.050946	0.098645	0.079756	0.028449	0.174859	0.312099	0.131878	0.186963	0.166133	0.041722	0.157914	0.019468	0.171258	0.339542	0.240966	0.083162	0.129442		0.093669	0.06146	0.151025	0.278099	0.212296	0.938006	0.611709	0.272169	0.325857	0.287474
		0.225		0.206565	0.326488	0.554796	0.297755	0.474303	0.365115	0.216398	0.182825	0.339432	0.835494		0.222911	0.392002	0.042495	0.051229	0.101178	0.080768	0.027591	0.174704	0.329893	0.132537	0.189283	0.178743	0.038124	0.162715	0.020977	0.161029	0.334371	0.238057	0.076141	0.137522		0.098701	0.064723	0.156521	0.281074	0.214437	0.944364	0.605092	0.280341	0.335018	0.290311
		0.235		0.205835	0.334824	0.555152	0.327757	0.460247	0.355592	0.220791	0.163045	0.33685	0.867329		0.223531	0.427387	0.043686	0.055928	0.099952	0.085073	0.029219	0.173387	0.33034	0.138966	0.19651	0.177082	0.039448	0.162928	0.021299	0.180186	0.326417	0.25107	0.081662	0.124372		0.100103	0.059281	0.155987	0.283981	0.216956	0.95213	0.604617	0.286588	0.336608	0.288974
		0.245		0.203359	0.316626	0.535926	0.349523	0.480502	0.343092	0.230018	0.168927	0.328493	0.889265		0.229584	0.3877	0.045167	0.060573	0.100369	0.08493	0.029955	0.177947	0.360184	0.151081	0.202109	0.16998	0.040301	0.159973	0.021408	0.114756	0.333369	0.257373	0.082403	0.135624		0.10189	0.060024	0.15748	0.293577	0.217222	0.9464	0.621914	0.2849	0.350446	0.30054
		0.255		0.216081	0.33605	0.537628	0.387837	0.488955	0.317132	0.228747	0.173193	0.315813	0.912469		0.232674	0.435149	0.048412	0.062343	0.108369	0.089161	0.027803	0.177325	0.347147	0.157692	0.202291	0.168495	0.039691	0.166111	0.020355	0.169137	0.334589	0.262442	0.076563	0.138166		0.10344	0.067423	0.155727	0.294393	0.226038	0.925178	0.606238	0.283371	0.353931	0.305122
		0.265		0.213171	0.332901	0.53573	0.41493	0.462276	0.314305	0.229308	0.169576	0.293383	0.942136		0.236507	0.455141	0.044854	0.055867	0.1009	0.089855	0.028847	0.184621	0.325508	0.159843	0.202068	0.174165	0.043015	0.170532	0.022069	0.197881	0.325824	0.267187	0.07415	0.129929		0.104847	0.071765	0.15844	0.307179	0.220409	0.925101	0.599443	0.280474	0.349512	0.310315
		0.275		0.237386	0.367288	0.549395	0.388987	0.452081	0.302784	0.239222	0.169209	0.278251	0.901676		0.237193	0.456427	0.048649	0.05543	0.106861	0.097002	0.031446	0.202465	0.328443	0.160471	0.203257	0.18409	0.046883	0.175473	0.021572	0.150866	0.331561	0.268813	0.075073	0.13362		0.108042	0.0685	0.152049	0.307671	0.224883	0.92657	0.617889	0.278385	0.358225	0.30684
		0.285		0.258955	0.390052	0.533805	0.40395	0.450812	0.301157	0.223681	0.166268	0.29952	0.884424		0.241204	0.443752	0.048663	0.057462	0.103259	0.096866	0.033994	0.213886	0.33078	0.170528	0.204521	0.185248	0.045454	0.183782	0.023208	0.132043	0.340937	0.261572	0.075569	0.144689		0.108125	0.072231	0.143348	0.30998	0.226591	0.916515	0.63681	0.2765	0.355406	0.31351
		0.295		0.2559	0.398558	0.526433	0.392896	0.476249	0.303946	0.217448	0.166042	0.306335	0.858367		0.247123	0.499572	0.047431	0.055216	0.111021	0.097316	0.033102	0.223095	0.321797	0.179358	0.208276	0.180839	0.047882	0.177397	0.022835	0.130293	0.33527	0.270732	0.085219	0.149884		0.1155	0.073595	0.143717	0.308605	0.226241	0.888762	0.632957	0.281276	0.357478	0.323526
		0.305		0.286444	0.387489	0.535879	0.389409	0.495833	0.27186	0.214056	0.159155	0.282256	0.864121		0.253525	0.508431	0.0475	0.061721	0.113917	0.094993	0.033627	0.214245	0.33277	0.189428	0.201302	0.189625	0.050407	0.180764	0.023336	0.147702	0.371746	0.282085	0.08417	0.149009		0.121434	0.071108	0.151207	0.330832	0.234332	0.889461	0.615103	0.2826	0.361306	0.336082
		0.315		0.300866	0.378678	0.538233	0.368233	0.536867	0.279449	0.206109	0.168995	0.29797	0.857971		0.253723	0.494109	0.046732	0.065386	0.112887	0.093018	0.034826	0.201029	0.332402	0.186944	0.215309	0.186092	0.047081	0.172344	0.024227	0.171911	0.372781	0.272185	0.090129	0.16405		0.120322	0.068575	0.150653	0.326887	0.236087	0.884828	0.631346	0.28637	0.365647	0.342919
		0.325		0.281041	0.418965	0.533657	0.354816	0.53992	0.256583	0.202873	0.182483	0.273268	0.818859		0.271358	0.466598	0.046635	0.06669	0.120097	0.091206	0.038689	0.20409	0.328737	0.177652	0.216573	0.184966	0.051861	0.172922	0.026913	0.116905	0.370275	0.273788	0.08958	0.165665		0.123884	0.063994	0.151768	0.318814	0.231513	0.872636	0.642894	0.286254	0.366942	0.337663
		0.335		0.26995	0.404381	0.561394	0.334078	0.527489	0.251543	0.219476	0.167466	0.277439	0.845847		0.282947	0.489536	0.051044	0.075854	0.118666	0.090101	0.038567	0.210119	0.349445	0.191858	0.230249	0.181498	0.055462	0.18441	0.027878	0.140738	0.3589	0.270861	0.079032	0.175617		0.127867	0.068042	0.145938	0.343526	0.232183	0.879308	0.649279	0.297762	0.374248	0.341132
		0.345		0.27685	0.415662	0.536311	0.337568	0.502812	0.237987	0.21063	0.171938	0.30545	0.881203		0.293011	0.47593	0.050375	0.074398	0.112408	0.089676	0.041261	0.228105	0.339241	0.204482	0.241823	0.181106	0.057126	0.181068	0.028724	0.155207	0.365545	0.281106	0.08957	0.170224		0.131178	0.059734	0.150181	0.336389	0.241359	0.886227	0.635442	0.300058	0.370179	0.331152
		0.355		0.257889	0.434814	0.549998	0.363315	0.503628	0.231761	0.219449	0.168812	0.320211	0.839436		0.299166	0.503294	0.05025	0.076339	0.117163	0.094659	0.039414	0.229323	0.340373	0.209855	0.238402	0.178261	0.054767	0.198242	0.028203	0.14874	0.3788	0.297706	0.090886	0.172607		0.134403	0.058784	0.153205	0.346405	0.242657	0.867184	0.632055	0.299539	0.374196	0.345057
		0.365		0.279722	0.42159	0.558451	0.381421	0.541039	0.207653	0.219216	0.159567	0.335029	0.813443		0.300259	0.481038	0.049049	0.077893	0.111336	0.096284	0.040236	0.229583	0.346771	0.21694	0.261708	0.174448	0.055614	0.193627	0.028458	0.124919	0.397255	0.302777	0.109047	0.178118		0.143315	0.06144	0.147912	0.355102	0.252116	0.862124	0.649921	0.288246	0.376268	0.328866
		0.375		0.291302	0.430574	0.543401	0.376754	0.539746	0.208763	0.2284	0.159434	0.335897	0.824424		0.293336	0.463853	0.048538	0.075389	0.118249	0.101638	0.04133	0.230029	0.348991	0.217341	0.251728	0.184074	0.061306	0.195898	0.030627	0.135533	0.385064	0.298882	0.100959	0.178414		0.148108	0.060886	0.139483	0.359855	0.24375	0.852344	0.646194	0.293182	0.377308	0.337975
		0.385		0.295833	0.45529	0.542244	0.328601	0.535467	0.207103	0.219444	0.163949	0.336358	0.882851		0.29968	0.483481	0.050115	0.085735	0.124201	0.109161	0.041067	0.234616	0.346048	0.217463	0.252715	0.195437	0.060572	0.213689	0.030231	0.128423	0.367733	0.293683	0.105133	0.176948		0.145308	0.055452	0.134116	0.362815	0.245654	0.852022	0.657553	0.290558	0.376344	0.334728
		0.395		0.321125	0.443018	0.546087	0.31663	0.50957	0.214614	0.230799	0.172677	0.318432	0.896193		0.307808	0.482738	0.05472	0.081435	0.128354	0.108917	0.0433	0.240255	0.349672	0.213854	0.264219	0.196662	0.060023	0.213152	0.03233	0.136169	0.374672	0.291675	0.108709	0.173026		0.148842	0.057534	0.150764	0.374718	0.249326	0.842077	0.668213	0.294224	0.377616	0.346243
		0.405		0.330235	0.48541	0.564364	0.328385	0.497309	0.202552	0.24164	0.17718	0.333188	0.885902		0.316179	0.470097	0.054842	0.089817	0.120289	0.104554	0.045665	0.259773	0.343669	0.208624	0.269393	0.191046	0.063795	0.204527	0.032915	0.202995	0.384638	0.309732	0.11123	0.181076		0.152747	0.056799	0.171718	0.387665	0.254882	0.841442	0.658242	0.299761	0.378457	0.351554
		0.415		0.322911	0.529971	0.544046	0.34826	0.507298	0.190499	0.227313	0.169165	0.339814	0.887149		0.325869	0.466864	0.052939	0.092484	0.129765	0.102643	0.04635	0.256802	0.339752	0.220455	0.266904	0.197572	0.063233	0.208872	0.031691	0.182051	0.39729	0.31161	0.125691	0.186569		0.155487	0.057955	0.16795	0.384657	0.246495	0.837297	0.660359	0.31082	0.376071	0.357814
		0.425		0.331377	0.541233	0.524413	0.361272	0.514509	0.160158	0.23519	0.166964	0.343938	0.877584		0.330689	0.490277	0.056243	0.093865	0.130471	0.104339	0.049185	0.271907	0.349307	0.221389	0.287187	0.203748	0.066897	0.221422	0.032198	0.132019	0.375268	0.30689	0.113087	0.181135		0.157777	0.061439	0.173594	0.388361	0.2511	0.821451	0.664611	0.296443	0.376493	0.358982
		0.435		0.351058	0.498122	0.546213	0.322267	0.53853	0.166111	0.224106	0.162992	0.381037	0.859515		0.336916	0.522402	0.054772	0.096834	0.129211	0.104165	0.047903	0.282929	0.347885	0.234013	0.288103	0.214591	0.067471	0.228722	0.035238	0.19336	0.38586	0.287785	0.120628	0.195143		0.160099	0.068022	0.167692	0.391058	0.239537	0.812233	0.669158	0.293376	0.37138	0.3441
		0.445		0.365563	0.503339	0.558918	0.287907	0.569471	0.151227	0.245034	0.14907	0.401403	0.881818		0.343846	0.494405	0.056112	0.097411	0.130495	0.103126	0.050814	0.273381	0.357023	0.24312	0.297249	0.215907	0.071356	0.245248	0.039116	0.149614	0.384942	0.274754	0.121085	0.195974		0.166637	0.068704	0.164499	0.397369	0.251854	0.803519	0.675322	0.274823	0.383131	0.353942
		0.455		0.384398	0.468009	0.561959	0.3473	0.57855	0.146787	0.240901	0.157629	0.397328	0.848412		0.344187	0.480541	0.055517	0.100777	0.139531	0.110296	0.050879	0.294235	0.351866	0.257788	0.285639	0.215288	0.077665	0.251421	0.039476	0.176673	0.377462	0.309739	0.125297	0.202428		0.176299	0.068985	0.18428	0.402474	0.251715	0.794756	0.675376	0.279633	0.391297	0.360255
		0.465		0.391839	0.49492	0.550604	0.424606	0.568539	0.156392	0.235078	0.164767	0.396766	0.852427		0.346875	0.502737	0.060827	0.102567	0.141588	0.114944	0.052807	0.30583	0.346642	0.253588	0.301247	0.207251	0.079774	0.248287	0.038375	0.165373	0.386619	0.325472	0.124153	0.207981		0.187969	0.06924	0.169537	0.422863	0.241865	0.773079	0.66953	0.284192	0.398168	0.367836
		0.475		0.398321	0.4315	0.520859	0.479217	0.535244	0.1589	0.238848	0.165906	0.380157	0.848853		0.341678	0.503663	0.058787	0.106696	0.147592	0.112781	0.053673	0.302907	0.343959	0.276557	0.313719	0.226349	0.079787	0.249116	0.039643	0.1854	0.401087	0.360254	0.128321	0.210623		0.190772	0.077438	0.16237	0.422091	0.260814	0.769696	0.683704	0.284322	0.401449	0.367124
		0.485		0.43447	0.457639	0.496404	0.513435	0.531848	0.1502	0.255407	0.175431	0.430051	0.838746		0.338746	0.522708	0.059558	0.109039	0.152303	0.115905	0.052348	0.323166	0.327008	0.303046	0.301764	0.23394	0.075209	0.238536	0.040388	0.19896	0.391571	0.369994	0.136271	0.213202		0.199986	0.07555	0.164395	0.411255	0.244523	0.768855	0.675164	0.288375	0.409773	0.387197
		0.495		0.432751	0.464329	0.497037	0.536711	0.532179	0.163437	0.256396	0.171348	0.437331	0.813113		0.340981	0.528287	0.06143	0.118504	0.167323	0.115343	0.052358	0.326523	0.349044	0.277784	0.302254	0.227743	0.081908	0.245694	0.043189	0.177728	0.400787	0.370799	0.136841	0.209266		0.208775	0.069373	0.155413	0.426183	0.251209	0.755005	0.650108	0.292109	0.415773	0.387501
		0.505		0.435839	0.453436	0.508421	0.542574	0.512669	0.169913	0.25185	0.168189	0.445501	0.785171		0.351459	0.508358	0.0582	0.133116	0.168789	0.122727	0.055209	0.332161	0.34448	0.304553	0.316181	0.219467	0.088919	0.257255	0.04302	0.225686	0.419122	0.3991	0.141152	0.221512		0.218104	0.081073	0.157805	0.453329	0.261745	0.752069	0.670243	0.288931	0.423382	0.388541
		0.515		0.42452	0.435874	0.506661	0.497897	0.513578	0.172036	0.274773	0.198733	0.444851	0.762876		0.365281	0.539293	0.05862	0.127608	0.16815	0.1237	0.058002	0.33888	0.352151	0.292121	0.306991	0.241575	0.092411	0.269057	0.043339	0.217215	0.420866	0.423253	0.149841	0.218648		0.222049	0.069285	0.146831	0.485628	0.27107	0.744575	0.680466	0.291667	0.430941	0.402451
		0.525		0.447606	0.435929	0.491432	0.481261	0.526101	0.166093	0.277733	0.18281	0.470882	0.802844		0.386906	0.523779	0.060066	0.136856	0.173413	0.127582	0.058335	0.342956	0.346269	0.304532	0.300824	0.24168	0.092671	0.251886	0.046541	0.243287	0.415549	0.456752	0.147282	0.224129		0.229451	0.06041	0.152126	0.478764	0.286819	0.738367	0.693091	0.290834	0.442988	0.419063
		0.535		0.478736	0.457276	0.495191	0.491631	0.526898	0.202336	0.270035	0.162873	0.490904	0.843484		0.40143	0.527861	0.062003	0.143805	0.163714	0.122126	0.061504	0.338807	0.367772	0.307578	0.310212	0.242756	0.098004	0.262679	0.047883	0.270027	0.423246	0.413321	0.151192	0.207282		0.242329	0.067378	0.154126	0.475438	0.266403	0.740602	0.69874	0.272096	0.444014	0.43094
		0.545		0.494259	0.41263	0.49147	0.478943	0.532162	0.189814	0.265899	0.167371	0.564204	0.860105		0.412365	0.504646	0.06388	0.146876	0.175401	0.117595	0.066916	0.361203	0.358595	0.319848	0.309104	0.25963	0.10735	0.276599	0.046479	0.260981	0.422664	0.414541	0.151618	0.232462		0.263181	0.065339	0.153135	0.469047	0.274449	0.75073	0.679985	0.27973	0.453585	0.439905
		0.555		0.488001	0.388526	0.477843	0.456014	0.468059	0.182017	0.278105	0.192674	0.520934	0.859591		0.419163	0.508681	0.066575	0.153176	0.185456	0.121492	0.064387	0.344685	0.394234	0.318303	0.31181	0.256503	0.112843	0.275244	0.048905	0.316836	0.433849	0.44218	0.148923	0.219835		0.273075	0.085578	0.164392	0.489086	0.283073	0.729636	0.674806	0.29247	0.449803	0.415021
		0.565		0.519032	0.409546	0.503733	0.540116	0.479077	0.208971	0.273005	0.227765	0.55196	0.859698		0.4275	0.536778	0.07504	0.158427	0.198011	0.126338	0.068498	0.362223	0.387545	0.331055	0.321695	0.255501	0.115835	0.287805	0.048186	0.234551	0.422848	0.443203	0.136396	0.226611		0.285852	0.083831	0.160175	0.494755	0.301511	0.738629	0.689742	0.297059	0.456698	0.420713
		0.575		0.521246	0.439443	0.508898	0.589201	0.459792	0.235344	0.28051	0.224108	0.594532	0.86674		0.440197	0.571735	0.064075	0.168909	0.213339	0.127458	0.066936	0.353225	0.365499	0.343774	0.336017	0.291223	0.119062	0.284889	0.049616	0.297867	0.43038	0.483608	0.146196	0.225205		0.309694	0.074503	0.16518	0.512617	0.303951	0.733069	0.708963	0.287868	0.47699	0.438072
		0.585		0.516627	0.47162	0.514087	0.604556	0.456162	0.204174	0.30096	0.224762	0.584453	0.850553		0.439437	0.572446	0.07208	0.174695	0.21174	0.136319	0.068801	0.357956	0.397337	0.349098	0.329872	0.277917	0.121521	0.297472	0.054058	0.295217	0.446308	0.498396	0.164591	0.220018		0.330467	0.062751	0.169029	0.537421	0.313198	0.730414	0.687011	0.2972	0.483151	0.440163
		0.595		0.508253	0.480284	0.484442	0.577132	0.468671	0.210697	0.314372	0.253375	0.598511	0.862203		0.445573	0.604846	0.07074	0.17967	0.215675	0.143665	0.072101	0.376347	0.389809	0.350117	0.345564	0.279115	0.128834	0.306463	0.055243	0.320387	0.436955	0.47651	0.147281	0.216935		0.348134	0.07329	0.167021	0.537073	0.306758	0.740073	0.684804	0.296292	0.493462	0.430566
		0.605		0.484847	0.45571	0.521198	0.602192	0.469582	0.216742	0.322919	0.250641	0.596296	0.862993		0.455801	0.665404	0.067596	0.18211	0.214767	0.137061	0.073116	0.407594	0.405214	0.369859	0.34379	0.286997	0.123681	0.331468	0.057664	0.313232	0.425086	0.48379	0.157456	0.21953		0.350089	0.074528	0.170297	0.538497	0.314521	0.712067	0.697045	0.29851	0.505552	0.429002
		0.615		0.517282	0.474985	0.525254	0.683812	0.456911	0.19983	0.346519	0.256474	0.621945	0.877399		0.451986	0.564012	0.070646	0.180995	0.221288	0.138474	0.083926	0.423376	0.397795	0.36943	0.341754	0.294067	0.132971	0.330689	0.059702	0.349641	0.413831	0.493422	0.168341	0.21099		0.365333	0.068868	0.174408	0.546798	0.29653	0.694171	0.709343	0.320764	0.514722	0.451495
		0.625		0.58632	0.495085	0.530377	0.7324	0.453112	0.211835	0.356756	0.267195	0.6562	0.900949		0.454109	0.622759	0.070326	0.194945	0.244967	0.136293	0.084339	0.420426	0.435701	0.376134	0.354228	0.330013	0.129819	0.347958	0.063253	0.314544	0.425223	0.476506	0.179099	0.218199		0.413044	0.072419	0.179957	0.562196	0.317739	0.706743	0.71745	0.337567	0.494378	0.417382
		0.635		0.580566	0.555624	0.537139	0.764834	0.486198	0.234428	0.370406	0.231815	0.700858	0.886219		0.463817	0.672035	0.078476	0.198839	0.242803	0.133563	0.091393	0.415573	0.46368	0.398775	0.353122	0.306012	0.128502	0.330302	0.06643	0.373697	0.435475	0.509905	0.181067	0.224344		0.432885	0.058867	0.186653	0.546543	0.320363	0.682011	0.726171	0.345066	0.501503	0.418367
		0.645		0.512381	0.480121	0.550291	0.789739	0.494927	0.209997	0.372058	0.256103	0.745376	0.88035		0.478772	0.671596	0.080277	0.223109	0.240313	0.143294	0.096977	0.421548	0.467318	0.415181	0.343801	0.299471	0.130887	0.347671	0.06477	0.321245	0.428257	0.546132	0.176651	0.20832		0.459979	0.039818	0.18599	0.567331	0.302904	0.662564	0.721698	0.346063	0.520201	0.420312
		0.655		0.50355	0.485408	0.562808	0.809292	0.501566	0.231361	0.388051	0.273685	0.724476	0.86189		0.507269	0.647309	0.080317	0.226046	0.234468	0.133476	0.104208	0.437178	0.449149	0.419877	0.408283	0.293187	0.144477	0.352906	0.068514	0.387375	0.441224	0.558586	0.174581	0.216631		0.488575	0.042763	0.186445	0.575254	0.291689	0.699438	0.746579	0.356326	0.533854	0.414557
		0.665		0.534098	0.510699	0.587945	0.80896	0.509941	0.242805	0.408741	0.252706	0.834135	0.907944		0.542025	0.646511	0.086977	0.225415	0.232734	0.129077	0.105575	0.434712	0.503999	0.430679	0.44562	0.283323	0.155791	0.380706	0.070985	0.402787	0.444709	0.602443	0.163902	0.232067		0.532626	0.047091	0.207492	0.626662	0.292754	0.686533	0.759887	0.365334	0.564061	0.443125
		0.675		0.501603	0.523821	0.615482	0.84461	0.485367	0.230902	0.450022	0.223859	0.857597	0.965163		0.57207	0.645881	0.086997	0.227012	0.24514	0.132264	0.113702	0.424388	0.492191	0.431464	0.463577	0.297977	0.153579	0.391945	0.073276	0.355209	0.460969	0.654708	0.198451	0.218442		0.572261	0.031237	0.229618	0.620136	0.314308	0.681822	0.766362	0.347474	0.555463	0.446704
		0.685		0.534505	0.547429	0.586524	0.881682	0.519655	0.237549	0.447178	0.242411	0.789435	0.93994		0.624289	0.637187	0.082904	0.243683	0.287306	0.128322	0.120792	0.417403	0.552735	0.443168	0.479927	0.31002	0.153946	0.381028	0.079497	0.374628	0.438443	0.726269	0.173	0.209085		0.600953	0.053785	0.238427	0.579753	0.304085	0.677646	0.774145	0.354234	0.571709	0.435328
		0.695		0.504125	0.548782	0.58505	0.899225	0.546964	0.223884	0.466158	0.227304	0.739767	0.89539		0.658785	0.601614	0.086243	0.271976	0.279609	0.1286	0.133326	0.444367	0.540558	0.457444	0.484379	0.310562	0.170661	0.423904	0.082047	0.40383	0.428509	0.76449	0.193925	0.227689		0.62055	0.090208	0.242019	0.63286	0.342548	0.654853	0.774408	0.36782	0.594998	0.451074
		0.705		0.518426	0.539894	0.652017	0.880482	0.590417	0.229299	0.463218	0.250914	0.690865	0.947285		0.681039	0.635892	0.087057	0.293648	0.289977	0.137672	0.126263	0.477435	0.544386	0.448886	0.501854	0.357616	0.17376	0.443057	0.082471	0.44787	0.501477	0.735826	0.170867	0.218869		0.672679	0.103622	0.230983	0.648649	0.353252	0.63375	0.775768	0.371288	0.587767	0.462698
		0.715		0.533825	0.512901	0.70318	0.830836	0.576313	0.297634	0.496914	0.272807	0.743511	0.976507		0.712869	0.611703	0.084994	0.284124	0.299912	0.134213	0.1408	0.498383	0.583187	0.487447	0.535205	0.388901	0.186448	0.443779	0.080386	0.450312	0.698274	0.735662	0.18196	0.231296		0.722831	0.109938	0.228302	0.650825	0.371531	0.606309	0.762344	0.383358	0.595144	0.486346
		0.725		0.576092	0.510591	0.683012	0.783289	0.603346	0.315373	0.503506	0.328033	0.738164	0.927398		0.750323	0.580665	0.082059	0.279413	0.29435	0.128097	0.154227	0.501039	0.64203	0.480748	0.531492	0.392514	0.191973	0.479388	0.087243	0.433847	0.67156	0.790436	0.175628	0.221153		0.750339	0.105079	0.236334	0.65366	0.363634	0.587178	0.757785	0.439414	0.606247	0.508169
		0.735		0.57665	0.484675	0.696579	0.768629	0.600979	0.384492	0.514073	0.332042	0.732445	0.877026		0.813942	0.580498	0.089115	0.287052	0.301206	0.138278	0.174288	0.476674	0.699531	0.479394	0.562437	0.432795	0.18086	0.484141	0.086086	0.430763	0.594846	0.871239	0.168451	0.214076		0.758683	0.107387	0.248249	0.656659	0.334112	0.567074	0.777849	0.4419	0.623957	0.493663
		0.745		0.612372	0.555112	0.766144	0.771259	0.60779	0.350583	0.506728	0.343314	0.699458	0.886103		0.85154	0.551995	0.10004	0.299724	0.317882	0.154961	0.195857	0.509112	0.691143	0.478648	0.573849	0.462755	0.195941	0.503999	0.087194	0.442664	0.623919	0.924148	0.1829	0.234125		0.852481	0.07972	0.261067	0.682197	0.360915	0.543755	0.780367	0.421909	0.615214	0.479387
		0.755		0.640716	0.584739	0.791631	0.780258	0.628646	0.340385	0.564125	0.361857	0.619202	0.91941		0.854641	0.533097	0.112933	0.342995	0.334399	0.15719	0.22258	0.461534	0.688349	0.48055	0.603903	0.47395	0.209795	0.510087	0.094206	0.46421	0.64346	0.871958	0.178936	0.228514		0.915457	0.089315	0.262932	0.694446	0.375832	0.543662	0.779089	0.414505	0.638469	0.475868
		0.765		0.667301	0.539891	0.84832	0.761841	0.627152	0.36899	0.63086	0.376369	0.637347	0.906595		0.850715	0.515163	0.113472	0.37508	0.317395	0.14317	0.240154	0.481692	0.696266	0.480442	0.652251	0.49038	0.240427	0.493693	0.101065	0.424485	0.624939	0.87651	0.206215	0.241014		0.923895	0.109543	0.278837	0.774075	0.402425	0.550213	0.764166	0.407078	0.635556	0.452262
		0.775		0.645733	0.55175	0.841987	0.849931	0.652761	0.372209	0.708689	0.461796	0.613155	0.862431		0.821675	0.582754	0.121671	0.401597	0.342831	0.139205	0.255413	0.469442	0.814003	0.515375	0.646328	0.508718	0.276249	0.516712	0.103996	0.432765	0.592363	0.818273	0.239148	0.305885		0.932516	0.135802	0.294904	0.780912	0.425539	0.551843	0.744507	0.390491	0.618996	0.468075
		0.785		0.588607	0.642994	0.826479	0.894418	0.659085	0.368296	0.765553	0.527208	0.627169	0.854716		0.783567	0.619895	0.118476	0.394293	0.365536	0.148004	0.292398	0.491392	0.869175	0.569149	0.583171	0.530212	0.289689	0.494436	0.114442	0.398426	0.598578	0.745975	0.221059	0.295311		0.96129	0.131413	0.32442	0.847693	0.439091	0.522866	0.796041	0.434569	0.629802	0.482823
		0.795		0.57176	0.584622	0.790424	0.96367	0.612857	0.390567	0.770956	0.487336	0.661937	0.799669		0.759576	0.55433	0.12605	0.462278	0.385048	0.185845	0.313637	0.496454	0.926165	0.56841	0.609997	0.610556	0.327085	0.562996	0.117994	0.419572	0.62061	0.800636	0.226885	0.274804		0.865284	0.140505	0.351497	0.871695	0.437513	0.525414	0.736597	0.419542	0.623145	0.52766
		0.805		0.538264	0.697803	0.813655	0.994359	0.626583	0.396207	0.853975	0.4518	0.709584	0.754848		0.726921	0.511145	0.140544	0.42477	0.384882	0.203749	0.346217	0.483339	0.963797	0.556318	0.675821	0.720248	0.332428	0.561483	0.115073	0.506032	0.623882	0.877641	0.263645	0.284095		0.863604	0.142845	0.410399	0.869309	0.423931	0.580942	0.716698	0.454183	0.604874	0.521656
		0.815		0.498953	0.603249	0.892913	0.935572	0.621093	0.447358	0.862337	0.548573	0.794808	0.850057		0.729192	0.564226	0.142437	0.448537	0.375082	0.211697	0.45239	0.505724	0.868744	0.579919	0.656479	0.827349	0.322379	0.536868	0.113329	0.449461	0.661525	0.821642	0.310396	0.313042		0.780729	0.161677	0.493208	0.819183	0.463151	0.578253	0.72791	0.46825	0.588008	0.540662
		0.825		0.478551	0.610661	0.968517	0.921575	0.637589	0.451763	0.874008	0.539389	0.853784	0.927461		0.753275	0.528129	0.163249	0.459476	0.404989	0.222477	0.638562	0.460961	0.912144	0.570219	0.661219	0.954363	0.350176	0.537029	0.109089	0.512998	0.669267	0.746473	0.335018	0.297981		0.867431	0.177488	0.554558	0.845505	0.484653	0.581783	0.740758	0.43356	0.582853	0.542865
		0.835		0.536201	0.581171	0.956197	0.815367	0.633078	0.46827	0.818018	0.634857	0.925774	0.833059		0.766901	0.579874	0.140096	0.459533	0.41002	0.236072	0.741151	0.4638	0.954278	0.619555	0.699912	1.09912	0.389964	0.500029	0.106599	0.571612	0.75764	0.772274	0.385211	0.332653		0.843181	0.161017	0.545725	0.866078	0.536011	0.51493	0.761976	0.372947	0.62554	0.565211
		0.845		0.53382	0.651342	0.896664	0.632516	0.65626	0.473446	0.760861	0.755292	0.954299	0.809379		0.766474	0.51812	0.172791	0.506598	0.470301	0.2487	0.837403	0.496827	0.843967	0.624028	0.679606	1.28399	0.409768	0.458529	0.102964	0.572693	0.755007	0.818909	0.427612	0.343445		0.789084	0.17788	0.512641	0.864786	0.566024	0.507965	0.738011	0.398379	0.633373	0.609086
		0.855		0.513114	0.65473	0.858851	0.704945	0.686656	0.471266	0.72052	0.838645	0.991026	0.902383		0.761918	0.525838	0.177656	0.53438	0.474846	0.261636	0.851983	0.432161	0.878033	0.650891	0.61029	1.44154	0.408996	0.503445	0.0976	0.411492	0.833435	0.927332	0.394542	0.392735		0.833164	0.183324	0.546015	0.866345	0.557041	0.526492	0.730534	0.382224	0.615708	0.623939
		0.865		0.508724	0.567604	0.951669	0.639329	0.655021	0.517739	0.778241	0.870569	0.956159	0.930416		0.739832	0.615588	0.172274	0.535559	0.499038	0.270082	0.909661	0.465803	0.842666	0.654902	0.53066	1.55148	0.45416	0.504055	0.095006	0.610958	0.964814	0.961892	0.410672	0.425187		0.946272	0.16164	0.549751	0.868978	0.571483	0.54309	0.714169	0.392142	0.662513	0.649247
		0.875		0.554539	0.420032	0.912891	0.569459	0.71403	0.522391	0.94978	0.800451	0.860675	0.969034		0.745883	0.615367	0.182377	0.542654	0.561647	0.268126	0.831263	0.508017	0.748122	0.717861	0.58422	1.74334	0.513728	0.513113	0.077194	0.587746	0.933157	0.858615	0.446543	0.460572		0.839432	0.170566	0.559973	0.799309	0.586785	0.551636	0.783295	0.387313	0.70811	0.690475
		0.885		0.42801	0.47547	0.902875	0.594256	0.771849	0.492432	0.922634	0.794406	0.810604	0.962861		0.808347	0.546453	0.204461	0.611856	0.674453	0.266989	0.763173	0.50336	0.7438	0.78685	0.555415	1.82957	0.584371	0.526953	0.075608	0.643298	0.793742	0.837562	0.559957	0.497775		0.901975	0.198367	0.643203	0.850834	0.621289	0.573657	0.871503	0.341785	0.670226	0.666175
		0.895		0.519586	0.58834	0.976841	0.635075	0.802652	0.50391	0.822621	0.783046	0.820258	0.961802		0.827944	0.423573	0.204237	0.669507	0.698091	0.251996	0.760998	0.459621	0.798858	0.794241	0.556656	1.82499	0.566088	0.581838	0.076588	0.751623	0.743155	0.912866	0.618064	0.577862		0.883796	0.237084	0.639384	0.851113	0.660776	0.585703	0.943681	0.361332	0.649046	0.659165
		0.905		0.599142	0.638689	0.947723	0.653366	0.761697	0.536595	0.771098	0.794265	0.825156	0.825064		0.861458	0.468794	0.232664	0.807578	0.663512	0.228034	0.696915	0.550868	0.650325	0.877888	0.495154	1.68516	0.654183	0.528784	0.078344	0.600457	0.661392	0.93798	0.681114	0.607939		0.811134	0.238065	0.614918	0.849921	0.689715	0.577054	0.965642	0.464633	0.667334	0.628419
		0.915		0.527563	0.721757	0.787598	0.596762	0.875392	0.667002	0.751132	0.78548	0.878035	0.817375		0.941807	0.424909	0.27322	0.890253	0.646657	0.221027	0.671605	0.669616	0.528462	0.913638	0.530307	1.58364	0.764804	0.669886	0.067215	0.6623	0.704534	0.952324	0.814805	0.619252		0.751032	0.235284	0.605374	0.935928	0.64719	0.52814	0.887333	0.555982	0.640518	0.668298
		0.925		0.618169	0.603462	0.680537	0.582233	0.936418	0.738732	0.806208	0.746725	0.915754	0.752956		0.963323	0.485934	0.316162	0.868686	0.675881	0.202155	0.7677	0.625966	0.519536	0.922808	0.465586	1.39993	0.859187	0.63484	0.063507	0.572404	0.696015	0.853476	0.802984	0.709701		0.678944	0.315404	0.667525	0.952191	0.671523	0.497322	0.779665	0.595163	0.755163	0.676603
		0.935		0.6351	0.616739	0.596179	0.551126	0.877176	0.783495	0.920225	0.773702	0.885074	0.732908		0.968754	0.497732	0.365279	0.8069	0.730722	0.191239	0.956415	0.595376	0.415922	0.836869	0.538176	1.38978	0.84688	0.649071	0.069705	0.869383	0.705348	0.906045	0.858411	0.722746		0.627424	0.425095	0.785493	0.855555	0.723731	0.50812	0.786821	0.607766	0.782695	0.68206
		0.945		0.570013	0.495058	0.486945	0.37106	0.907997	0.921736	0.797709	0.693213	0.821739	0.774012		0.966082	0.489855	0.37369	0.831189	0.659786	0.179596	0.922549	0.672017	0.506142	0.722772	0.526221	1.12244	0.899174	0.622034	0.055918	0.195162	0.667605	0.879248	0.824559	0.6189		0.618637	0.470429	0.867562	0.8223	0.696455	0.544133	0.851022	0.51503	0.829661	0.663367
		0.955		0.486948	0.472035	0.4891	0.333074	0.937666	0.786693	0.813407	0.654485	0.782467	0.835195		0.951093	0.584724	0.450446	0.85854	0.705799	0.196643	0.73641	0.628777	0.339483	0.781825	0.450117	1.01634	0.830286	0.664268	0.063626	0.798028	0.704867	0.929323	0.760306	0.583911		0.647753	0.49544	0.93102	0.698028	0.887722	0.575356	0.961706	0.539382	0.751463	0.669651
		0.965		0.5373	0.650238	0.538439	0.336596	0.873467	0.639047	0.878832	0.692372	0.817246	0.870585		0.955036	0.731375	0.489863	0.947563	0.702671	0.17059	0.819488	0.738486	0.218282	0.772868	0.439922	0.989613	0.820815	0.488541	0.074575	0.598973	0.693738	0.75342	0.682917	0.588991		0.771728	0.654378	0.999055	0.658168	0.883491	0.585931	0.883253	0.601277	0.763063	0.702606
		0.975		0.602341	0.773346	0.543909	0.35104	0.793838	0.691737	0.864404	0.765056	0.914582	0.746839		0.946265	0.815564	0.57291	0.895237	0.774427	0.241359	0.616612	0.955609	0.274794	0.912159	0.565564	0.862688	0.829621	0.581574	0.101636	0.546034	0.736727	0.739037	0.531271	0.528489		0.712657	0.749286	0.932152	0.597818	0.986193	0.582524	0.918279	0.559539	0.762179	0.511841
		0.985		0.670044	0.568168	0.628188	0.462106	0.694734	0.831932	0.643256	0.699156	0.806244	0.772339		0.925415	0.701605	0.623367	0.815782	0.849514	0.311795	0.424609	0.796648	0.424689	0.637193	0.615719	0.747588	0.790282	0.371777	0.100159	0.646757	0.571406	0.753207	0.621377	0.606224		0.812585	0.866788	0.844089	0.638295	0.931328	0.537289	0.959756	0.709022	0.867604	0.64519
		0.995		0.779319	0.46511	0.835382	0.516811	0.621852	0.940864	0.537479	0.839601	0.812047	0.855003		0.977173	0.608909	0.755642	0.973437	0.893217	0.891664	0.566931	0.480386	0.504515	0.704294	0.737159	0.967161	0.823588	0.7273	0.44189	0.618914	0.748064	0.373683	0.950714	0.865864		0.751084	0.991774	0.725009	0.661377	0.766921	0.544722	0.90899	0.793987	0.985976	0.793462

## Sheet: Fig. 2b
Figure 2b
		HeLa
		AcMT segments (μm)
		1.76242
		1.72205
		2.05282
		1.7688
		2.18284
		2.61316
		4.28186
		2.61316
		2.40768
		2.37622
		2.68906
		2.69269
		2.00992
		1.89255
		2.05986
		2.47566
		2.66134
		2.53
		2.09352
		1.92049
		2.12245
		2.78839
		2.75264
		2.9359
		1.82864
		2.62779
		1.55771
		2.51438
		2.25478
		2.01839
		2.58181
		4.21663
		2.47126
		5.14481
		2.85472
		2.63384
		2.39063
		1.92082
		2.97022
		3.10046
		3.30462
		3.20155
		2.71337
		2.31792
		2.52373
		1.55331
		3.51197
		2.19351
		2.4563
		2.18482
		2.16018
		1.55067
		2.76254
		2.81083
		2.41065
		1.43715
		1.98682
		2.61294
		1.96746
		2.37028
		1.45464
		2.13422
		2.06118
		1.62272
		2.49546
		2.49975
		2.0603
		2.3804
		2.3683
		2.30274
		1.90069
		2.17679
		5.30233
		2.86418
		4.10949
		2.55486
		1.7666
		2.39976
		2.43826
		1.82446

## Sheet: Fig. 2c
Figure 2c
		Norm. Distance	Norm FI AcTub / αTub
		0.005	0.916384	0.898496	0.958171	0.981836	0.947361	0.954949	0.979087	0.921034	0.923567	0.986063	0.935113	0.974851	0.885603	0.900229	0.925858	0.965504	0.973821	0.995171	0.971027	0.940799	0.990904	0.971034	0.937869	0.967098	0.980418	0.94675	0.95423	0.80384	0.990466	0.884263	0.952694	0.991573	0.839124	0.921701	0.97525	0.970134	0.567519	0.971816	0.988138	0.993711	0.958029	0.909263
		0.015	0.809217	0.797102	0.841972	0.939931	0.928545	0.910388	0.936811	0.796202	0.885654	0.867264	0.884073	0.887089	0.895488	0.84502	0.804443	0.86295	0.940883	0.967204	0.899619	0.918683	0.981127	0.977624	0.879532	0.942509	0.966484	0.875781	0.898689	0.680905	0.962987	0.807871	0.87233	0.98405	0.838087	0.967992	0.910776	0.904267	0.591631	0.979301	0.972095	0.963968	0.967298	0.964844
		0.025	0.750214	0.782559	0.71129	0.916385	0.98379	0.944877	0.884136	0.766785	0.858455	0.783381	0.882395	0.802691	0.882558	0.801846	0.704163	0.793025	0.931535	0.89853	0.832693	0.956662	0.943728	0.996305	0.884186	0.910042	0.84741	0.809036	0.871688	0.616676	0.875583	0.732205	0.786681	0.899347	0.835308	0.994314	0.87737	0.86179	0.6205	0.991992	0.937049	0.853033	0.98837	0.965257
		0.035	0.672213	0.809871	0.624468	0.949818	0.996422	0.968414	0.860151	0.770639	0.769796	0.753116	0.845558	0.795834	0.969485	0.8291	0.629852	0.787763	0.973739	0.864989	0.836077	0.838238	0.86035	0.914644	0.886515	0.915956	0.789555	0.724412	0.842887	0.575644	0.852338	0.705228	0.780006	0.839002	0.775263	0.988066	0.874994	0.818599	0.69081	0.994326	0.928465	0.811435	0.956958	0.912958
		0.045	0.609617	0.817358	0.58431	0.946167	0.961993	0.966168	0.891774	0.778496	0.7624	0.791704	0.814295	0.861409	0.792722	0.821285	0.604435	0.805968	0.99192	0.891482	0.825886	0.906222	0.834385	0.834219	0.862779	0.906059	0.765777	0.644702	0.801682	0.576225	0.731657	0.709689	0.753801	0.773429	0.805587	0.979209	0.843851	0.773796	0.828683	0.941504	0.914456	0.777695	0.934842	0.875094
		0.055	0.579744	0.807817	0.603262	0.912373	0.897786	0.963051	0.902528	0.705999	0.742424	0.806166	0.733906	0.902031	0.674799	0.72715	0.582873	0.766438	0.972675	0.887101	0.793506	0.811692	0.813641	0.81294	0.862727	0.853639	0.707139	0.56048	0.768867	0.57432	0.648309	0.688436	0.690288	0.663581	0.835432	0.963457	0.812748	0.767396	0.889121	0.919434	0.911617	0.681429	0.956852	0.866356
		0.065	0.534755	0.804579	0.617165	0.902079	0.920489	0.966032	0.868752	0.609473	0.730227	0.659542	0.671679	0.88862	0.636022	0.759669	0.568565	0.707231	0.932805	0.934396	0.812009	0.632373	0.816176	0.824394	0.813533	0.795315	0.620741	0.524375	0.745979	0.501199	0.632061	0.689001	0.639044	0.659284	0.840331	0.947318	0.765354	0.759151	0.944128	0.92016	0.903736	0.626903	0.834732	0.911535
		0.075	0.48977	0.756381	0.595276	0.883238	0.893647	0.980759	0.88988	0.53025	0.678901	0.607827	0.683957	0.860031	0.624727	0.810931	0.557149	0.671343	0.949183	0.921532	0.78004	0.474049	0.819374	0.839694	0.757015	0.831413	0.616108	0.485089	0.724956	0.441283	0.620642	0.688877	0.584587	0.632704	0.930166	0.951511	0.750994	0.761626	0.988883	0.942698	0.872515	0.620519	0.763779	0.867001
		0.085	0.445283	0.702235	0.618603	0.835029	0.870123	0.944878	0.88192	0.511984	0.613975	0.718903	0.679777	0.797146	0.634761	0.797643	0.597065	0.713309	0.897248	0.784186	0.709835	0.410255	0.822186	0.816325	0.734464	0.846549	0.626854	0.459372	0.707343	0.428748	0.68079	0.626143	0.536114	0.614777	0.984047	0.969887	0.71238	0.768104	0.947473	0.947502	0.836712	0.631658	0.719224	0.809749
		0.095	0.40827	0.664786	0.60568	0.817276	0.847557	0.915365	0.798552	0.534531	0.630749	0.822923	0.739347	0.755204	0.605532	0.810931	0.633114	0.782118	0.752376	0.650238	0.679516	0.382452	0.77798	0.82112	0.758714	0.802843	0.56335	0.42562	0.671285	0.429333	0.625466	0.575648	0.508245	0.619304	0.946796	0.969246	0.689572	0.751648	0.847276	0.945672	0.813939	0.620992	0.703589	0.805119
		0.105	0.384189	0.695751	0.56547	0.809972	0.788707	0.883169	0.671593	0.54745	0.700313	0.776899	0.749896	0.713255	0.595702	0.784336	0.593124	0.693513	0.660066	0.590068	0.650329	0.39148	0.729221	0.745827	0.813933	0.742152	0.466648	0.428528	0.653904	0.414857	0.580469	0.461669	0.435175	0.562829	0.858152	0.923907	0.661708	0.753493	0.78491	0.923706	0.80183	0.636112	0.707101	0.824367
		0.115	0.32681	0.711354	0.536797	0.795573	0.793811	0.896966	0.610494	0.521687	0.717705	0.648551	0.665282	0.656484	0.622159	0.793009	0.622027	0.581438	0.66831	0.552503	0.639745	0.474639	0.73935	0.677953	0.863223	0.698846	0.393725	0.426651	0.653575	0.385164	0.477775	0.406995	0.4388	0.564129	0.849709	0.86727	0.636911	0.765624	0.742512	0.845818	0.815917	0.607796	0.751729	0.809012
		0.125	0.33279	0.69612	0.509139	0.804537	0.833266	0.862268	0.576813	0.497312	0.694878	0.622506	0.579533	0.618456	0.703706	0.662478	0.684902	0.494564	0.65935	0.503919	0.675252	0.528272	0.762029	0.628995	0.871529	0.686074	0.348268	0.422901	0.635339	0.335704	0.442336	0.375231	0.482116	0.548376	0.88026	0.792848	0.627974	0.742753	0.7293	0.826457	0.825248	0.580753	0.740286	0.729215
		0.135	0.313613	0.676375	0.484596	0.81358	0.841718	0.822692	0.568697	0.513498	0.662226	0.613179	0.604344	0.606324	0.773411	0.525367	0.787966	0.394742	0.672773	0.431732	0.740007	0.414495	0.787007	0.601562	0.738854	0.660463	0.328461	0.418298	0.604103	0.31944	0.418005	0.322735	0.474173	0.563686	0.907428	0.750993	0.647023	0.717571	0.716212	0.756084	0.826543	0.647233	0.697128	0.685752
		0.145	0.318224	0.698414	0.471462	0.781773	0.854688	0.832162	0.552406	0.511555	0.682865	0.596371	0.613188	0.601117	0.736807	0.464819	0.819083	0.435573	0.657937	0.388487	0.812051	0.283244	0.765241	0.621241	0.68429	0.63417	0.300014	0.498452	0.591704	0.286738	0.42982	0.303939	0.448708	0.584766	0.870257	0.703834	0.675431	0.711517	0.685112	0.678834	0.820665	0.66082	0.709679	0.724639
		0.155	0.293023	0.72635	0.445452	0.764759	0.855603	0.835051	0.563214	0.448858	0.709254	0.592316	0.641331	0.630295	0.673306	0.476473	0.866375	0.363826	0.658675	0.382967	0.91768	0.280927	0.750158	0.630194	0.721994	0.593798	0.287547	0.49578	0.55467	0.262422	0.39724	0.291412	0.441431	0.569619	0.806005	0.613958	0.660334	0.688036	0.662262	0.640873	0.83642	0.700974	0.634638	0.725329
		0.165	0.31884	0.693977	0.440574	0.768877	0.785594	0.870124	0.561776	0.451814	0.745712	0.54881	0.618662	0.614123	0.633329	0.487101	0.910022	0.324773	0.661001	0.368308	0.8611	0.318738	0.712972	0.62392	0.651178	0.566064	0.287404	0.421049	0.518613	0.24764	0.390571	0.300244	0.437847	0.549939	0.739759	0.571181	0.634487	0.646072	0.611379	0.635543	0.847925	0.697114	0.625829	0.645171
		0.175	0.358419	0.665724	0.446046	0.769395	0.743675	0.884169	0.561403	0.454799	0.794887	0.515721	0.592785	0.610906	0.698596	0.462381	0.845784	0.334572	0.659133	0.310648	0.84176	0.306174	0.603398	0.641102	0.599238	0.54956	0.301599	0.388113	0.500627	0.237061	0.384646	0.252934	0.36276	0.563257	0.715103	0.540621	0.639408	0.600243	0.558842	0.624333	0.836218	0.63194	0.682853	0.603557
		0.185	0.39759	0.619387	0.460944	0.760016	0.739411	0.716522	0.534929	0.407987	0.822737	0.480535	0.576037	0.59113	0.543211	0.396504	0.744731	0.307963	0.691374	0.305373	0.836332	0.296372	0.56651	0.657405	0.555025	0.533263	0.303033	0.346434	0.494983	0.228543	0.362205	0.253166	0.345055	0.515031	0.67753	0.493456	0.629523	0.577956	0.54709	0.627852	0.808305	0.596673	0.719495	0.596103
		0.195	0.356004	0.585422	0.467221	0.774431	0.698584	0.623204	0.501826	0.395568	0.842648	0.461382	0.552559	0.508684	0.363611	0.3939	0.685135	0.248913	0.707797	0.287386	0.836909	0.297524	0.563144	0.627905	0.520233	0.491052	0.275416	0.294909	0.464911	0.230767	0.315147	0.244004	0.318988	0.483965	0.601561	0.443976	0.649249	0.530813	0.512053	0.64442	0.780638	0.501508	0.779265	0.568636
		0.205	0.301649	0.565398	0.487917	0.800344	0.65836	0.586079	0.476995	0.413188	0.823247	0.462841	0.519561	0.430308	0.357564	0.420019	0.659921	0.243063	0.709414	0.257976	0.673686	0.293757	0.526282	0.580107	0.490242	0.480308	0.259903	0.26443	0.443941	0.22113	0.289689	0.258151	0.34051	0.497656	0.579495	0.422269	0.656708	0.482723	0.49677	0.644749	0.734004	0.458761	0.800083	0.555588
		0.215	0.247173	0.519499	0.499763	0.794455	0.714553	0.546602	0.45845	0.452122	0.761168	0.452076	0.526958	0.409609	0.36655	0.40218	0.642945	0.233883	0.712902	0.251491	0.547437	0.253837	0.522077	0.608165	0.479687	0.494152	0.246932	0.257311	0.438188	0.209344	0.270775	0.242222	0.340864	0.492345	0.59933	0.399141	0.611749	0.447106	0.485712	0.633558	0.711643	0.441397	0.765791	0.508401
		0.225	0.240688	0.485064	0.469263	0.770363	0.815581	0.548062	0.442739	0.574901	0.771668	0.399753	0.55428	0.415975	0.376174	0.358924	0.540025	0.249765	0.700943	0.283558	0.485945	0.271462	0.507373	0.611842	0.482012	0.416341	0.244452	0.246503	0.443654	0.195478	0.230898	0.224594	0.330087	0.482808	0.581419	0.375568	0.52193	0.394818	0.451352	0.62609	0.685679	0.428086	0.701828	0.426526
		0.235	0.21427	0.43687	0.422195	0.709686	0.855851	0.542569	0.392749	0.700492	0.791805	0.384857	0.540357	0.40877	0.350365	0.309635	0.448184	0.230286	0.646956	0.288391	0.478828	0.356075	0.529681	0.58566	0.502597	0.353816	0.241573	0.254397	0.416788	0.169075	0.208405	0.21296	0.370556	0.569165	0.536594	0.341935	0.458669	0.382703	0.443402	0.629951	0.637163	0.415379	0.69569	0.368262
		0.245	0.189122	0.39323	0.353942	0.663199	0.839109	0.527958	0.359975	0.481111	0.775592	0.393107	0.60977	0.405241	0.326098	0.314524	0.456574	0.210677	0.527017	0.26902	0.474381	0.298906	0.539464	0.555206	0.522879	0.346577	0.231439	0.271632	0.417286	0.155675	0.204171	0.188465	0.392577	0.625442	0.508826	0.314981	0.455583	0.397517	0.439043	0.712152	0.601457	0.409632	0.692341	0.363998
		0.255	0.183338	0.388548	0.305437	0.645281	0.800858	0.474205	0.330692	0.448838	0.758196	0.398159	0.751405	0.364538	0.299396	0.348151	0.510688	0.171897	0.498298	0.244259	0.483168	0.272874	0.522972	0.518287	0.466958	0.343326	0.223775	0.268331	0.43572	0.152407	0.236677	0.224007	0.368502	0.513214	0.482222	0.294254	0.457495	0.400346	0.500111	0.757938	0.577547	0.40542	0.71979	0.36789
		0.265	0.179583	0.40458	0.279588	0.647589	0.837924	0.434307	0.303493	0.470111	0.729884	0.425324	0.700423	0.314458	0.305373	0.352822	0.577055	0.184645	0.516327	0.244773	0.475248	0.327941	0.484585	0.496063	0.40277	0.316317	0.195789	0.272834	0.465957	0.149213	0.27133	0.22783	0.354242	0.469736	0.469561	0.271144	0.470652	0.366038	0.530568	0.81033	0.543188	0.425596	0.788526	0.361912
		0.275	0.160066	0.416132	0.269344	0.644306	0.887419	0.387713	0.284107	0.472814	0.716618	0.369393	0.741458	0.274211	0.341607	0.346197	0.527328	0.234345	0.510944	0.280179	0.499903	0.337847	0.480337	0.490631	0.359062	0.303607	0.171718	0.282972	0.486182	0.135674	0.311104	0.274666	0.338196	0.438873	0.423907	0.263344	0.462672	0.318908	0.483694	0.802345	0.51851	0.45244	0.773124	0.332572
		0.285	0.161689	0.406896	0.259247	0.633136	0.953199	0.353278	0.302222	0.4334	0.70342	0.340333	0.750156	0.245865	0.372606	0.377505	0.549144	0.208718	0.460669	0.334104	0.567567	0.335244	0.503942	0.504867	0.321642	0.266467	0.165066	0.286597	0.47723	0.122742	0.322397	0.342556	0.287323	0.406299	0.413134	0.263041	0.46313	0.297001	0.42227	0.753398	0.488151	0.45496	0.800046	0.340143
		0.295	0.188429	0.405371	0.250734	0.617511	0.988753	0.365578	0.303241	0.401542	0.675843	0.33518	0.567061	0.208926	0.394786	0.41079	0.588652	0.198384	0.414987	0.298562	0.429453	0.33808	0.527002	0.485986	0.290307	0.256567	0.170539	0.311136	0.485007	0.117086	0.263153	0.356111	0.304426	0.41753	0.414507	0.274874	0.438664	0.283239	0.415108	0.691695	0.484948	0.456856	0.822053	0.352834
		0.305	0.211811	0.419539	0.258125	0.610064	0.888501	0.384219	0.274574	0.418572	0.636525	0.35098	0.575781	0.18594	0.373031	0.383116	0.590435	0.236747	0.435836	0.265788	0.305248	0.269613	0.514491	0.475887	0.273014	0.281476	0.183075	0.291875	0.444005	0.105133	0.268986	0.350896	0.303756	0.443983	0.415734	0.300447	0.434849	0.280265	0.384144	0.602574	0.47163	0.443877	0.86078	0.37419
		0.315	0.216451	0.426291	0.256068	0.595415	0.721056	0.389587	0.258427	0.374122	0.606063	0.368485	0.646479	0.170676	0.344862	0.35483	0.603689	0.248335	0.418344	0.251367	0.268585	0.294209	0.512217	0.480552	0.256219	0.281632	0.194474	0.283257	0.385054	0.10173	0.253397	0.350808	0.299435	0.462783	0.42563	0.307313	0.43804	0.292649	0.376154	0.546377	0.459478	0.461988	0.740904	0.386443
		0.325	0.211403	0.449466	0.242932	0.570527	0.616175	0.38766	0.288087	0.274685	0.576401	0.373318	0.745199	0.155208	0.331201	0.296236	0.667222	0.194144	0.381082	0.232213	0.264835	0.296355	0.470997	0.448332	0.214713	0.274269	0.195213	0.275992	0.377484	0.099828	0.261155	0.308566	0.300908	0.475894	0.429504	0.275687	0.499981	0.297614	0.362954	0.471778	0.459339	0.475448	0.53723	0.380746
		0.335	0.201555	0.469941	0.217004	0.556778	0.59963	0.390584	0.280599	0.22812	0.564578	0.379225	0.709125	0.135196	0.306168	0.206936	0.698193	0.12176	0.31568	0.241534	0.278933	0.215226	0.422724	0.447959	0.1951	0.249608	0.174597	0.275139	0.333397	0.120601	0.27458	0.279943	0.261776	0.447296	0.408189	0.248409	0.531417	0.290212	0.351467	0.470574	0.468253	0.493313	0.467965	0.371444
		0.345	0.202194	0.470569	0.202794	0.539243	0.651329	0.388263	0.237168	0.190418	0.538768	0.385083	0.550939	0.126661	0.286636	0.186617	0.641765	0.081363	0.259951	0.263483	0.301632	0.153651	0.444019	0.398835	0.185189	0.254189	0.156328	0.267115	0.292654	0.137129	0.289313	0.257509	0.236744	0.369261	0.360494	0.238422	0.536038	0.256004	0.351912	0.511715	0.459758	0.603979	0.412002	0.370716
		0.355	0.205618	0.460505	0.193037	0.500322	0.658844	0.381397	0.196285	0.155359	0.511579	0.360949	0.510654	0.121919	0.262561	0.180292	0.593865	0.125634	0.233628	0.249512	0.291816	0.130694	0.466065	0.350558	0.177862	0.24075	0.136761	0.260986	0.304921	0.153334	0.290939	0.242072	0.214574	0.29195	0.344913	0.225461	0.52731	0.247346	0.347887	0.58288	0.431222	0.653103	0.371618	0.313417
		0.365	0.205853	0.458575	0.228777	0.47676	0.66177	0.356987	0.205331	0.16997	0.473599	0.339033	0.61186	0.106294	0.260998	0.197774	0.553737	0.19279	0.189522	0.192395	0.299918	0.136063	0.495973	0.325803	0.208804	0.265542	0.137414	0.263553	0.292285	0.17317	0.289239	0.232474	0.197556	0.26488	0.31763	0.221995	0.498307	0.242898	0.318957	0.621887	0.387536	0.653748	0.394162	0.316002
		0.375	0.186666	0.45852	0.264595	0.4339	0.629489	0.335606	0.238601	0.235739	0.445859	0.330065	0.554581	0.091407	0.255141	0.183414	0.500713	0.219011	0.185074	0.184604	0.288526	0.163315	0.49678	0.265473	0.24313	0.256031	0.138899	0.263466	0.27246	0.175932	0.263982	0.165315	0.170904	0.281971	0.276585	0.216589	0.490598	0.234384	0.292875	0.607198	0.374232	0.583268	0.379665	0.333497
		0.385	0.184428	0.398156	0.258109	0.406694	0.607997	0.321728	0.27688	0.282584	0.427981	0.368845	0.499441	0.084845	0.255591	0.147347	0.530051	0.228463	0.201518	0.179608	0.250957	0.130277	0.456103	0.222915	0.255095	0.236567	0.136318	0.264944	0.238442	0.171454	0.22843	0.137847	0.168219	0.268747	0.286391	0.229216	0.445119	0.204291	0.298219	0.547045	0.368814	0.56903	0.331951	0.330592
		0.395	0.1915	0.3714	0.237643	0.383043	0.647049	0.323123	0.281448	0.317998	0.392806	0.363818	0.416097	0.08221	0.25737	0.155945	0.536448	0.204483	0.225379	0.155002	0.236144	0.111198	0.42676	0.230557	0.244296	0.235456	0.142582	0.237005	0.234058	0.16501	0.222766	0.10663	0.175352	0.253634	0.311243	0.247347	0.376976	0.177651	0.311253	0.521681	0.382868	0.532565	0.307579	0.330236
		0.405	0.20907	0.369282	0.206355	0.374525	0.630254	0.329327	0.268836	0.3385	0.329116	0.369954	0.506415	0.071686	0.315312	0.147878	0.514073	0.148872	0.294524	0.16486	0.218162	0.110632	0.360093	0.233698	0.239558	0.220967	0.131442	0.208516	0.230334	0.156397	0.195907	0.080613	0.209051	0.257669	0.283526	0.24992	0.367009	0.151577	0.284201	0.528617	0.365198	0.477229	0.312879	0.290311
		0.415	0.197982	0.367421	0.192135	0.358175	0.536328	0.326494	0.291687	0.295627	0.341767	0.368849	0.516181	0.056015	0.312972	0.139957	0.490374	0.098745	0.256113	0.172274	0.178541	0.098464	0.315696	0.209506	0.216203	0.210698	0.127096	0.177146	0.263916	0.151374	0.204797	0.053606	0.207994	0.246801	0.242727	0.256993	0.343381	0.137676	0.257329	0.601481	0.360306	0.451003	0.299511	0.246955
		0.425	0.203239	0.339803	0.191619	0.355524	0.440345	0.312702	0.279783	0.261869	0.347325	0.341828	0.58541	0.046491	0.299745	0.120361	0.447744	0.097509	0.16638	0.155468	0.150779	0.1199	0.269521	0.163092	0.181327	0.204278	0.118733	0.164079	0.272512	0.163324	0.185363	0.065565	0.143768	0.266255	0.242734	0.237957	0.347118	0.137192	0.232487	0.643831	0.333209	0.419702	0.305108	0.233668
		0.435	0.163902	0.313983	0.211573	0.351721	0.384793	0.305595	0.261485	0.24581	0.357488	0.286453	0.452523	0.047595	0.285149	0.133543	0.472438	0.055391	0.151705	0.149935	0.130439	0.1182	0.219456	0.133751	0.19129	0.183798	0.110431	0.161562	0.291907	0.159161	0.156053	0.077636	0.133045	0.240237	0.229793	0.218818	0.3581	0.13819	0.223493	0.49456	0.304709	0.325868	0.329621	0.214886
		0.445	0.128178	0.293326	0.235698	0.355692	0.357391	0.289542	0.2295	0.237829	0.415744	0.274573	0.35744	0.045314	0.25214	0.140661	0.47761	0.011619	0.134752	0.159878	0.131992	0.098241	0.182644	0.108821	0.189163	0.176487	0.097737	0.153654	0.304978	0.139029	0.122112	0.067422	0.13334	0.213829	0.198277	0.19632	0.361261	0.127709	0.214622	0.451121	0.298175	0.329352	0.361086	0.233158
		0.455	0.131247	0.249701	0.243503	0.360394	0.351656	0.280225	0.215984	0.224261	0.517943	0.262089	0.36241	0.038921	0.224588	0.114214	0.441907	0.005493	0.136692	0.205403	0.150606	0.110534	0.134081	0.102457	0.186681	0.179633	0.103916	0.14164	0.296652	0.13543	0.170952	0.049275	0.112939	0.199184	0.188041	0.169719	0.353029	0.119151	0.227219	0.477369	0.295116	0.325768	0.315647	0.227596
		0.465	0.094735	0.22601	0.21646	0.341208	0.376531	0.276131	0.18588	0.239781	0.571128	0.237362	0.397034	0.039575	0.214635	0.093118	0.363199	0.035747	0.151681	0.198013	0.164633	0.088223	0.117311	0.089705	0.198453	0.184852	0.112018	0.146972	0.296375	0.125259	0.211008	0.084891	0.129988	0.203507	0.182288	0.138363	0.324874	0.139007	0.227372	0.506822	0.296356	0.264936	0.330575	0.200428
		0.475	0.088995	0.226267	0.209995	0.327542	0.368541	0.255448	0.190355	0.292201	0.610323	0.234876	0.386998	0.038684	0.174752	0.074464	0.311934	0.06205	0.156133	0.162147	0.111414	0.084456	0.112407	0.081148	0.218916	0.1518	0.107333	0.14063	0.288684	0.115071	0.198386	0.092882	0.140526	0.194972	0.169902	0.134594	0.312193	0.148829	0.247107	0.550951	0.273583	0.220458	0.347912	0.20278
		0.485	0.100413	0.211548	0.194669	0.332667	0.346725	0.24091	0.213156	0.378894	0.58543	0.276517	0.390572	0.040749	0.14163	0.090584	0.321271	0.080409	0.151207	0.134153	0.110521	0.112289	0.104498	0.081468	0.190743	0.135246	0.100769	0.128798	0.282165	0.118783	0.138166	0.086566	0.140273	0.181055	0.175801	0.148338	0.294857	0.156066	0.307154	0.549806	0.234168	0.223261	0.382278	0.22913
		0.495	0.117375	0.191303	0.181344	0.32121	0.320843	0.225761	0.245125	0.380124	0.365863	0.220029	0.351827	0.036806	0.129156	0.097144	0.293761	0.08078	0.158074	0.130422	0.123204	0.071131	0.107572	0.093124	0.317911	0.125926	0.098009	0.121959	0.251855	0.108634	0.095938	0.114906	0.142903	0.186417	0.192935	0.133062	0.253617	0.147937	0.377566	0.568655	0.195389	0.234562	0.408164	0.230144
		0.505	0.099952	0.170909	0.157626	0.301644	0.317519	0.22239	0.265386	0.39001	0.334719	0.178427	0.39219	0.036538	0.165893	0.090824	0.239181	0.171155	0.160401	0.189375	0.114261	0.058083	0.107869	0.087465	0.202353	0.131889	0.084264	0.104491	0.243765	0.105634	0.110722	0.151111	0.138387	0.187421	0.205279	0.129001	0.206001	0.139944	0.388343	0.536844	0.172896	0.250548	0.4057	0.195202
		0.515	0.076322	0.149518	0.134782	0.298113	0.347131	0.233102	0.245942	0.360379	0.405913	0.151958	0.390581	0.043113	0.172023	0.122164	0.198316	0.214388	0.154978	0.22224	0.087052	0.053326	0.119938	0.078821	0.164509	0.119907	0.065681	0.092197	0.21341	0.10921	0.088224	0.15939	0.132709	0.201531	0.175141	0.127787	0.210102	0.161607	0.352173	0.450196	0.167111	0.25017	0.340023	0.195415
		0.525	0.050483	0.156772	0.110582	0.288356	0.336088	0.25629	0.20451	0.317953	0.400509	0.102294	0.442557	0.04796	0.138527	0.195823	0.166912	0.146861	0.143866	0.197806	0.070694	0.117232	0.11629	0.096183	0.131104	0.108102	0.057702	0.08075	0.19842	0.105551	0.102421	0.088107	0.128243	0.194957	0.161748	0.129789	0.228618	0.174736	0.3119	0.394786	0.169765	0.182996	0.250968	0.205372
		0.535	0.03859	0.16966	0.08898	0.255831	0.311601	0.225849	0.174773	0.226108	0.423735	0.065378	0.442799	0.046525	0.089085	0.237118	0.182864	0.089951	0.1266	0.187095	0.069208	0.178971	0.118251	0.110219	0.118812	0.099394	0.062153	0.079258	0.224714	0.084638	0.105442	0.058283	0.128544	0.184591	0.153628	0.124765	0.229361	0.165332	0.271812	0.338013	0.169375	0.158237	0.225941	0.214508
		0.545	0.046499	0.169541	0.082058	0.223032	0.351577	0.193	0.182034	0.212258	0.41925	0.035322	0.404482	0.037464	0.062963	0.254045	0.276745	0.165045	0.111975	0.204365	0.062676	0.217971	0.138465	0.097342	0.107999	0.089965	0.061733	0.072085	0.223597	0.072472	0.099363	0.037303	0.114133	0.168104	0.150259	0.11944	0.205847	0.123104	0.286092	0.28504	0.157761	0.159332	0.213818	0.207038
		0.555	0.049594	0.186156	0.094516	0.196945	0.398004	0.187597	0.180879	0.246829	0.382044	0.019588	0.31936	0.037283	0.046651	0.213529	0.21275	0.277049	0.099235	0.200998	0.067312	0.199914	0.152107	0.099888	0.109085	0.104048	0.053204	0.070026	0.207095	0.079879	0.115587	0.046235	0.089132	0.151712	0.131265	0.122538	0.171027	0.117498	0.26196	0.280667	0.14871	0.16641	0.225434	0.206718
		0.565	0.04577	0.199251	0.109968	0.184774	0.499224	0.188681	0.171183	0.237681	0.404453	0.022962	0.308981	0.050358	0.044389	0.184084	0.177259	0.377371	0.085251	0.1717	0.078236	0.223299	0.200546	0.101848	0.109104	0.125205	0.054519	0.078287	0.165096	0.071711	0.111531	0.048457	0.108298	0.145154	0.125541	0.127902	0.131274	0.132658	0.245324	0.292782	0.140248	0.237098	0.200189	0.209416
		0.575	0.059794	0.194448	0.106985	0.183175	0.602013	0.174365	0.155954	0.219961	0.373647	0.021725	0.296588	0.059792	0.040938	0.144621	0.160281	0.401862	0.086781	0.151225	0.074873	0.253932	0.236924	0.085506	0.099514	0.099483	0.05067	0.085636	0.15546	0.070234	0.074213	0.035226	0.133644	0.154686	0.151879	0.118216	0.123485	0.138808	0.274636	0.276204	0.129506	0.245381	0.208482	0.21319
		0.585	0.055727	0.207589	0.123305	0.168689	0.538613	0.17554	0.170457	0.249339	0.352947	0.026706	0.295696	0.072792	0.044164	0.151993	0.176151	0.344419	0.082892	0.133566	0.092094	0.267809	0.251136	0.071296	0.092124	0.075885	0.05718	0.089122	0.137289	0.068647	0.069873	0.043456	0.1127	0.147744	0.163733	0.130092	0.117127	0.160107	0.267937	0.256089	0.138515	0.266733	0.186869	0.211332
		0.595	0.068304	0.20194	0.123478	0.163466	0.431287	0.180331	0.178164	0.292574	0.363545	0.021957	0.268748	0.083868	0.042185	0.179922	0.175293	0.241996	0.071248	0.148364	0.145146	0.325745	0.212684	0.069986	0.087618	0.0764	0.071569	0.076037	0.11073	0.064698	0.052591	0.048135	0.114722	0.128247	0.148397	0.123537	0.104074	0.133984	0.257533	0.260454	0.150928	0.306994	0.162716	0.190643
		0.605	0.050317	0.164004	0.100417	0.155128	0.368774	0.188028	0.174427	0.292552	0.333309	0.036821	0.25103	0.083742	0.029692	0.140607	0.135023	0.255806	0.073671	0.168998	0.168875	0.31223	0.225129	0.064059	0.121906	0.079046	0.082509	0.085568	0.101788	0.065815	0.048899	0.039392	0.10941	0.120024	0.105058	0.120109	0.112543	0.104891	0.242269	0.215746	0.144263	0.285637	0.178591	0.163669
		0.615	0.023388	0.162763	0.102422	0.147938	0.361952	0.169053	0.165435	0.238687	0.327063	0.04785	0.230278	0.08991	0.020629	0.104427	0.148688	0.22548	0.063702	0.156339	0.077135	0.267999	0.245382	0.054314	0.108944	0.09012	0.052464	0.08871	0.090104	0.063837	0.068524	0.040868	0.080372	0.117514	0.083997	0.141172	0.124621	0.095019	0.246946	0.169097	0.139827	0.21959	0.181575	0.155409
		0.625	0.028349	0.161742	0.085131	0.141767	0.277462	0.180978	0.131249	0.222146	0.320025	0.049337	0.223384	0.084954	0.014706	0.078347	0.162664	0.19822	0.070069	0.160089	0.028892	0.266125	0.219798	0.062992	0.086533	0.08838	0.051506	0.065136	0.071107	0.060817	0.075326	0.014324	0.068166	0.14352	0.076971	0.129224	0.125736	0.101744	0.238973	0.152588	0.12144	0.193187	0.169567	0.174636
		0.635	0.022237	0.15116	0.077107	0.12754	0.18504	0.15939	0.093842	0.259689	0.252939	0.043395	0.327278	0.088649	0.004031	0.062905	0.164121	0.178555	0.06891	0.160309	0.019184	0.25385	0.178346	0.077471	0.086597	0.072364	0.059715	0.053601	0.07865	0.059815	0.085279	0.02633	0.100766	0.133693	0.093504	0.11911	0.10342	0.116563	0.221736	0.145518	0.123068	0.198002	0.145796	0.182745
		0.645	0.017977	0.141513	0.072503	0.119728	0.246607	0.158117	0.089799	0.279389	0.242555	0.044846	0.395417	0.099193	0.004958	0.059837	0.165392	0.1645	0.059877	0.135865	0.021965	0.254301	0.134318	0.063108	0.066032	0.066913	0.067085	0.061284	0.080369	0.060099	0.092533	0.011596	0.107751	0.128146	0.101527	0.116432	0.083921	0.129988	0.193729	0.139217	0.141595	0.212379	0.141568	0.188072
		0.655	0.005651	0.125245	0.049872	0.110497	0.276105	0.165896	0.078667	0.256916	0.186234	0.048998	0.383154	0.107694	0.020443	0.063092	0.136142	0.196464	0.057296	0.117487	0.025184	0.149443	0.113193	0.054941	0.061907	0.066726	0.081729	0.059418	0.082347	0.059269	0.043642	0.015666	0.114234	0.140878	0.096501	0.103118	0.082502	0.134049	0.167562	0.12851	0.136188	0.163032	0.178102	0.230746
		0.665	0.008317	0.122701	0.047802	0.102698	0.226963	0.181059	0.077301	0.223727	0.183191	0.057172	0.444425	0.114979	0.009746	0.107665	0.099381	0.218807	0.048822	0.110986	0.05059	0.310452	0.122209	0.044433	0.049751	0.063262	0.075865	0.054392	0.085073	0.076796	0.031484	0.076648	0.117242	0.152014	0.090648	0.08617	0.078975	0.120808	0.1886	0.139782	0.110408	0.139262	0.163995	0.169644
		0.675	0.009534	0.116572	0.047002	0.097483	0.226188	0.179525	0.095309	0.201435	0.179178	0.050809	0.419211	0.099664	0.015632	0.114191	0.078738	0.231444	0.067022	0.085954	0.059098	0.363406	0.117392	0.034414	0.040194	0.069313	0.076772	0.060738	0.087101	0.072996	0.041451	0.074893	0.102815	0.139762	0.079209	0.09541	0.088086	0.129355	0.195194	0.171881	0.107436	0.112051	0.141059	0.166576
		0.685	0.011653	0.104212	0.021075	0.094234	0.23159	0.170554	0.089901	0.188754	0.155032	0.029653	0.348157	0.070595	0.033069	0.12279	0.06934	0.193747	0.069063	0.095486	0.05264	0.32203	0.142016	0.041653	0.034029	0.057183	0.070746	0.06755	0.098628	0.081865	0.026425	0.079468	0.105401	0.14408	0.090904	0.094272	0.067339	0.129307	0.186367	0.180752	0.100454	0.104399	0.140618	0.189073
		0.695	0.011128	0.086911	0.001959	0.092557	0.273821	0.169222	0.086855	0.178682	0.150494	0.014111	0.295773	0.05114	0.013492	0.142766	0.059325	0.128868	0.076126	0.117804	0.042962	0.456174	0.154245	0.047931	0.032247	0.055741	0.055607	0.083658	0.102911	0.102349	0.021514	0.085817	0.08618	0.139644	0.096008	0.098233	0.066245	0.123488	0.172109	0.176027	0.10085	0.086652	0.165078	0.192356
		0.705	0.018289	0.06863	0.003703	0.096121	0.339434	0.164387	0.076071	0.14476	0.159602	0.014374	0.305075	0.043114	0.03112	0.095863	0.025392	0.137065	0.088865	0.119501	0.061492	0.360255	0.176547	0.047654	0.041803	0.068482	0.045997	0.085949	0.090312	0.102726	0.025578	0.035344	0.096731	0.139023	0.094582	0.082869	0.062902	0.086385	0.1376	0.139196	0.12199	0.115521	0.138421	0.171716
		0.715	0.028259	0.073182	0.022713	0.094357	0.347674	0.161445	0.067176	0.141073	0.1283	0.005966	0.357146	0.042851	0.026572	0.098093	0.032879	0.153504	0.087219	0.133759	0.064798	0.339486	0.147202	0.037041	0.060481	0.069663	0.033529	0.083934	0.086211	0.103231	0.017028	0.020538	0.127384	0.140622	0.075534	0.06918	0.059559	0.079184	0.128753	0.138825	0.173756	0.128056	0.141731	0.151768
		0.725	0.033817	0.073276	0.029793	0.090204	0.321767	0.164657	0.055384	0.136003	0.09774	0.006565	0.305607	0.035461	0.029283	0.135138	0.021001	0.150634	0.062383	0.14014	0.040111	0.476219	0.109588	0.043644	0.045369	0.058873	0.042052	0.076941	0.079695	0.091499	0.018133	0.038158	0.120996	0.136288	0.060354	0.063863	0.053998	0.062558	0.139601	0.141565	0.231282	0.119659	0.141091	0.1651
		0.735	0.020946	0.061478	0.041291	0.080136	0.259404	0.180753	0.040743	0.130184	0.108578	0.011297	0.291726	0.031086	0.028087	0.159626	0.011173	0.163475	0.057013	0.15079	0.026522	0.479689	0.102957	0.045244	0.040034	0.065289	0.053734	0.085311	0.078721	0.074827	0.008411	0.028068	0.108253	0.11723	0.063826	0.049462	0.035489	0.046569	0.131019	0.140968	0.221215	0.06907	0.140654	0.16271
		0.745	0.031997	0.042869	0.033998	0.068861	0.244789	0.168718	0.046894	0.087141	0.105692	0.024647	0.24481	0.030571	0.033904	0.119399	0.012854	0.210015	0.05352	0.138453	0.041248	0.414182	0.097352	0.040963	0.046397	0.070895	0.071189	0.075006	0.087826	0.073823	0.002066	0.00787	0.090828	0.119986	0.070357	0.041967	0.034839	0.033111	0.171873	0.156335	0.169073	0.089246	0.163805	0.151723
		0.755	0.041045	0.043284	0.044855	0.059841	0.213899	0.14215	0.043018	0.06411	0.121217	0.042852	0.238685	0.035896	0.048842	0.096058	0.01499	0.13873	0.034712	0.14913	0.031948	0.454513	0.083461	0.037243	0.060873	0.071162	0.04023	0.085546	0.097664	0.067156	0.004118	0.003596	0.061921	0.125764	0.071616	0.057642	0.024075	0.027937	0.193259	0.15453	0.095127	0.109428	0.129067	0.187153
		0.765	0.040663	0.038096	0.060031	0.044422	0.166388	0.122778	0.049678	0.051059	0.148032	0.061338	0.271348	0.035687	0.052885	0.078008	0.010677	0.119887	0.032005	0.186432	0.038448	0.455434	0.064177	0.026137	0.047152	0.070219	0.034509	0.086415	0.063015	0.04853	0.011434	0.029137	0.043442	0.135043	0.082322	0.075337	0.024362	0.062259	0.208812	0.130719	0.069321	0.15407	0.120615	0.209363
		0.775	0.016746	0.03329	0.081465	0.043962	0.142534	0.120432	0.048195	0.033779	0.155017	0.048549	0.224249	0.030903	0.046593	0.100208	0.002365	0.121709	0.038821	0.219061	0.064779	0.426193	0.064887	0.02399	0.036852	0.096471	0.050519	0.073433	0.046283	0.053005	-0.00322	0.048974	0.035764	0.14329	0.077664	0.073778	0.025038	0.054923	0.21555	0.124833	0.054842	0.161055	0.106485	0.18304
		0.785	0.017177	0.03258	0.063355	0.04127	0.116847	0.107661	0.029226	0.013912	0.153851	0.045522	0.164216	0.031646	0.041714	0.080592	0.023458	0.207189	0.034823	0.205588	0.122936	0.350898	0.069501	0.020285	0.035717	0.07469	0.059508	0.060462	0.041804	0.057841	-0.01522	0.079193	0.025218	0.131717	0.075656	0.06783	0.032007	0.021999	0.213639	0.13875	0.057567	0.129727	0.119921	0.167212
		0.795	0.017342	0.035716	0.079238	0.032764	0.104582	0.101737	0.024091	0.026982	0.176688	0.040682	0.150124	0.034937	0.049454	0.097064	0.078986	0.237971	0.041013	0.185521	0.148021	0.220278	0.082748	0.013735	0.045774	0.068552	0.058227	0.055113	0.034293	0.06999	-0.00949	0.093983	0.032539	0.111081	0.078197	0.045293	0.044547	0.001649	0.162935	0.12385	0.043773	0.174777	0.106722	0.159744
		0.805	0.024344	0.036175	0.062415	0.021799	0.09849	0.0922	0.024673	0.050957	0.25207	0.024028	0.173281	0.034989	0.039898	0.069998	0.087384	0.22817	0.043916	0.162958	0.153308	0.254545	0.074193	0.007515	0.040425	0.067648	0.059868	0.047201	0.046959	0.076617	0.003578	0.094733	0.027739	0.114981	0.113906	0.064986	0.046633	0.00738	0.132671	0.130241	0.049612	0.215334	0.135771	0.141966
		0.815	0.026105	0.022247	0.077741	0.023329	0.108132	0.090781	0.017516	0.083963	0.291914	0.015132	0.132831	0.03675	0.046609	0.063457	0.060121	0.235229	0.044851	0.117608	0.187597	0.318372	0.063005	0.000839	0.013694	0.065323	0.050372	0.035427	0.04745	0.076524	0.040809	0.08434	0.032797	0.118066	0.178664	0.069214	0.03885	0.028727	0.124568	0.150277	0.037999	0.176314	0.094169	0.144809
		0.825	0.03708	0.032299	0.064474	0.015994	0.111633	0.084088	0.019175	0.082268	0.166849	0.050129	0.108826	0.034703	0.047612	0.034191	0.051062	0.182329	0.0455	0.077168	0.1379	0.295499	0.050322	0.006451	0.014454	0.070919	0.044791	0.020187	0.040668	0.064384	0.034566	0.084228	0.047188	0.124658	0.17223	0.055273	0.051933	0.050422	0.125341	0.197478	0.055032	0.098795	0.083478	0.120042
		0.835	0.020153	0.039491	0.051443	0.01402	0.123053	0.074881	0.028081	0.079682	0.110138	0.04999	0.085037	0.0376	0.038645	0.064306	0.064477	0.212079	0.029383	0.024247	0.118694	0.239659	0.059312	0.017942	0.012839	0.054381	0.050215	0.021233	0.05824	0.053446	0.048297	0.152292	0.040296	0.084137	0.13572	0.037456	0.063555	0.060253	0.133213	0.20149	0.049656	0.098846	0.116775	0.106084
		0.845	0.018563	0.031094	0.062807	0.020443	0.152134	0.06454	0.026683	0.08429	0.068105	0.009747	0.087815	0.041725	0.087717	0.056372	0.089379	0.238783	0.02089	0.006853	0.085985	0.257619	0.070201	0.015632	0.008754	0.050713	0.061586	0.023606	0.055661	0.037193	0.026513	0.130703	0.010047	0.083247	0.103448	0.034585	0.041661	0.06607	0.15348	0.190713	0.044956	0.179215	0.114024	0.119352
		0.855	0.020891	0.029781	0.065296	0.020157	0.10945	0.071846	0.039224	0.070922	0.042107	0.003502	0.104803	0.046671	0.056375	0.057476	0.049473	0.238061	0.013369	0.016501	0.03452	0.126738	0.086218	0.015024	0.019569	0.042923	0.056007	0.022996	0.047977	0.033295	-0.01782	0.087883	0.017507	0.088406	0.091733	0.013544	0.031247	0.053396	0.188841	0.139944	0.01928	0.120284	0.071297	0.118303
		0.865	0.048562	0.019565	0.067337	0.020307	0.107122	0.062359	0.035703	0.075867	0.042223	0.018461	0.096578	0.048806	0.054	0.049336	0.021091	0.264732	0.013919	0.035963	0.040269	0.165768	0.083765	0.006629	0.047718	0.022913	0.043448	0.026253	0.04531	0.042993	-0.01665	0.088622	0.03647	0.087032	0.083427	0.014868	0.044354	0.031346	0.14716	0.12171	0.051175	0.130409	0.082557	0.143488
		0.875	0.059476	0.010755	0.0486	0.015336	0.081087	0.061988	0.014874	0.069854	0.019445	0.010253	0.063967	0.064038	0.043931	0.008896	0.026296	0.283456	0.013434	0.051153	0.046884	0.209832	0.058843	0.015057	0.045211	0.025276	0.039929	0.036541	0.049837	0.035926	0.020029	0.08589	0.026231	0.071127	0.092958	0.004739	0.056539	0.020216	0.181359	0.130525	0.059518	0.026738	0.143913	0.191399
		0.885	0.09215	0.002237	0.05838	0.009279	0.074942	0.044368	0.002017	0.047234	0.005663	0.008629	0.038207	0.079964	0.030249	0.005269	0.044185	0.260062	0.026485	0.107456	0.029459	0.208327	0.044775	0.013041	0.014363	0.024805	0.037488	0.033537	0.059453	0.016273	-0.00196	0.104728	0.022447	0.100865	0.094394	0.025065	0.042159	0.015	0.10638	0.144482	0.053432	0.022222	0.128079	0.227675
		0.895	0.133795	0.01868	0.068514	0.014622	0.047767	0.032072	0.002097	0.012272	0.01386	0.007727	0.052849	0.091799	0.016115	0.010706	0.044309	0.275738	0.0198	0.146366	0.048447	0.104928	0.032246	0.016588	0.00717	0.028438	0.033137	0.037295	0.058685	0.02155	-0.01162	0.16789	0.017222	0.084415	0.095536	0.039624	0.023824	0.034673	0.060905	0.103343	0.063334	0.095266	0.112698	0.131348
		0.905	0.100212	0.018255	0.046455	0.011396	0.042885	0.034277	0.008413	0.000474	0.018377	0.002895	0.074877	0.087398	0.049279	0.00363	0.060976	0.311682	0.013385	0.128742	0.041023	0.034537	0.034821	0.025251	0.008349	0.022756	0.029145	0.024161	0.047546	0.040599	0.097767	0.134535	0.046369	0.089566	0.09765	0.03284	0.007589	0.034503	0.024129	0.109573	0.070305	0.057943	0.101797	0.110025
		0.915	0.070634	0.037387	0.046069	0.006095	0.024881	0.022269	0.022629	0.006796	0.039351	0.018414	0.090759	0.071614	0.047775	0.015991	0.036068	0.209016	0.010577	0.143415	0.047843	0.032406	0.025094	0.014504	0.008146	0.015547	0.030684	0.015788	0.026146	0.037963	0.106266	0.108211	0.059006	0.10185	0.080934	0.020548	0.010392	0.117014	0.018823	0.07057	0.044305	0.065151	0.105047	0.124697
		0.925	0.055139	0.03691	0.07069	0.007125	0.03531	0.018719	0.022867	0.016941	0.069205	0.056912	0.061226	0.049299	0.041623	0.011512	0.047892	0.230307	0.00218	0.157291	0.038676	0.041655	0.024169	0.014845	0.010866	0.000989	0.033659	0.00897	0.019181	0.04129	0.036771	0.152159	0.00999	0.103877	0.043488	0.028272	0.037207	0.143147	0.086732	0.091934	0.076789	0.118954	0.119884	0.158721
		0.935	0.043268	0.013451	0.101037	0.008246	0.049453	0.022553	0.034932	0.01916	0.075385	0.085258	0.028584	0.039906	0.053937	0.038614	0.028001	0.253985	0.001704	0.122604	0.029444	0.026114	0.039834	0.0145	0.003435	0.010488	0.03761	0.007887	0.023149	0.056594	0.010874	0.165847	0.017	0.078418	0.051141	0.068327	0.03812	0.15598	0.095335	0.10655	0.070805	0.23957	0.204383	0.173
		0.945	0.068468	0.016005	0.116135	0.006635	0.037844	0.018496	0.052709	0.039917	0.07632	0.082443	0.002877	0.028594	0.093619	0.105364	0.002685	0.224291	0.007691	0.096932	0.029828	0.00681	0.035003	0.015247	0.006377	0.023873	0.034453	0.021456	0.032002	0.046429	0.067044	0.167553	0.033977	0.097411	0.030059	0.051692	0.044912	0.098794	0.109849	0.080284	0.055528	0.252632	0.16775	0.174779
		0.955	0.078062	0.024013	0.104785	0.000816	0.012056	0.015614	0.072872	0.083269	0.108875	0.051484	0.001573	0.0092	0.108364	0.029393	0.010334	0.177338	0.016504	0.122674	0.028316	0.048596	0.061352	0.02614	0.033469	0.05233	0.061504	0.014386	0.025216	0.02807	0.112832	0.158243	0.031044	0.090503	0.024669	0.022929	0.045197	0.062148	0.071965	0.102078	0.074516	0.222524	0.238127	0.165068
		0.965	0.053337	0.017132	0.104396	0.003812	0.020581	0.009228	0.064654	0.132736	0.138098	0.043955	0.032444	0.00056	0.160904	0.009132	0.023739	0.094617	0.020123	0.116073	0.049792	0.108134	0.049791	0.034275	0.022757	0.049334	0.200265	0.020624	0.009692	0.019716	0.071347	0.230177	0.043086	0.100907	0.028047	0.05305	0.064442	0.116953	0.015423	0.087382	0.11539	0.290352	0.209742	0.240104
		0.975	0.05028	0.01933	0.112111	0.010095	0.023255	0.003846	0.059398	0.130608	0.172512	0.078247	0.008036	0.000261	0.136947	0.035988	0.050885	0.162351	0.024253	0.051145	0.060054	0.148517	0.053524	0.027818	0.034353	0.038127	0.057471	0.01489	0.00323	0.01323	0.135525	0.353994	0.062775	0.115699	0.040878	0.082139	0.051685	0.173171	0.140807	0.049856	0.086569	0.486114	0.340212	0.369261
		0.985	0.03013	0.009886	0.120673	0.012681	0.044785	0.002555	0.044264	0.100335	0.215739	0.122774	0.007847	0.001313	0.114001	0.05488	0.079522	0.115199	0.019838	0.012681	0.024099	0.22702	0.110385	0.040657	0.033051	0.023884	0.01259	0.012192	0.002722	0.001452	0.260633	0.172774	0.066024	0.116159	0.05582	0.064361	0.046295	0.142258	0.078081	0.073197	0.125915	0.176102	0.194233	0.180226
		0.995	0.026561	0.016243	0.072684	0.008424	0.093475	0.015945	0.048788	0.036921	0.244278	0.130829	0.003962	0.00515	0.085532	0.08106	0.130365	0.064656	0.011287	0.005772	0.00422	0.144248	0.008317	0.055641	0.036902	0.013623	0.002464	0.003027	0.007559	0.001414	0.196265	0.357885	0.139595	0.089803	0.037194	0.10419	0.129187	0.133654	0.229779	0.092487	0.118904	0.232436	0.073802	0.37332

## Sheet: Fig. 2e
Figure 2e
		Fraction of AcMTs (%)
			Kinesin-1 OE FI			Kinesin-1 Δ6 OE FI
		Control	low	medium	high	low	medium	high	siCtrl	siKin-1
		5.77031	39.7467	25.2074	12.8858	16	3.64	1.05	43.4095	33.4414
		10.9508	46.4348	21.3626	8.22677	3	4.26	14.41	38.8457	29.3004
		16.3606	72.0428	54.2924	10.007	19	26.66	17.24	28.776	33.3802
		15.3099	37.5728	16.2102	10.6285	18	4.11	4.42	49.7784	38.029
		31.4434	43.9276	40.2509	13.2972	9	2.14	4.52	27.6588	52.7427
		28.0611	40.1466		8.17566	25	4.49	3.23	44.1593	53.2866
		42.726				25	4.33	1.49	34.2591	48.7007
		31.7657				18	8.29	10.29	58.1912	51.5606
		30.9699				12	9.95	5.12	46.4456	71.207
		31.3547				7	16.95	24.26	29.3329	56.8592
		36.2681				10	12.15	27.35	35.2649	46.5845
		34.3567				2	7.87		55.2878	62.8593
		19.7052				9	23.34		48.3204	29.7105
		23.0873				17	26.95		36.9867	48.9988
		23.762				17	22.96		40.877	54.1649
		26.6521				23	17.81		41.0295	51.9853
		29.3374				27			47.1967	44.0839
		29.818				6			36.5432	50.6507
		23.1723				2			39.9233	49.0537
		19.4134				13			49.1674	51.5744
		28.8792				8
						15
						10
						18
						15
						9
		36.7923	12.3052	38.6341	15.7321	6.47	5.26	7.96	27.8927	23.6165
		41.2701	20.4338	25.6675	12.3888	27.1			13.1082	24.502
		43.9018	33.6779	18.5058	12.5604	15.2			39.3366	18.2725
		29.8896	8.07555	7.65132	11.7296	8.2			14.4363	39.2842
		35.7317	35.2854	15.3969	10.4495	13.64			35.6081	28.9758
		16.6405	49.9544	32.5643		30.39			20.7941	24.8382
		45.3315	35.5475	22.5635		23.27			3.57967	44.7659
		19.6378	58.3088			20.92			8.04824	31.5393
		25.0683	38.9383			12.92			33.2286	20.2021
		34.6158	39.1447			12.88			48.2021	34.1531
		50.9241	35.6714			7.69			10.9766	25.8739
		37.5461	46.9626			14.1			8.83334	27.3418
		65.8276	31.9823			24.23			21.9037	22.4807
		34.7749	11.029						6.31474	54.9146
		38.6164	16.5463						44.4224	23.5278
		53.677	35.5058						16.5809	19.7149
		27.9309	40.2478						21.7149	37.3364
		49.7454	31.094						32.4689	43.1546
		42.5136	20.1631						32.2789	48.2953
		49.8043	26.0561						16.6163	30.5875
		56.3898	29.7033						26.7374	26.9337
		43.0728	38.309						20.2715	33.5443
		36.8089	54.0467						32.0665	16.2384
		26.8436	21.0033						20.7622	41.5333
		8.87391							30.7008	7.47474
		56.9527							46.2991	17.2752
		33.3891							24.6451	5.08733
		36.2189							18.1825	35.5946
		35.8345							27.6698	10.2064
									42.7826	18.7681
		38.4647	60.5041	11.3777	36.9642	26.68	14.49	8.1	22.8153	18.3596
		25.904	25.5118	46.2949	17.1162	20.94	30.88	17.03	42.2913	21.5583
		52.8469	43.0762	28.6867	8.73541	28.85	18.83	8.79	24.6431	28.7485
		43.1831	27.0688	38.8845	56.1881	29.04	4.29	23.65	33.8846	32.8795
		43.1609	21.3775	26.4777	20.2909	14.32		9.85	48.7513	48.4688
		21.9403	20.8628	10.9983	22.4122	32.6			36.4914	28.8481
		28.4496	60.6511	18.5817	21.2767	13.29			42.8208	21.9708
		60.7059	51.2242			10.8			33.9956	35.3126
		37.8393	41.9364			5.52			35.9765	29.8806
		36.6237	16.0133			27.99			27.5054	42.9241
		19.2357	40.0561			28.64			31.0439	29.0199
		36.8047	55.4626			21.38			29.1073	31.6757
		43.3017	35.4074			11.06			37.4481	34.8293
		36.343	23.1198						25.3883	31.169
		45.6814	27.0319						39.2154	18.1002
		44.2309	49.4879						37.5856	22.4224
		34.0449							16.7888	13.6293
		49.9968							20.0539	20.051
		43.2811							56.0713	30.7232
		34.5183							19.8773	27.2062
		32.7854							31.2001	16.0413
		40.0854							35.5247	23.6792
		64.5002							18.6354	33.2288
		36.8269							7.95654	18.3488
		54.2783							28.8311	34.6657
		62.9793							24.2034	28.5888
		43.2452							39.5444	14.0041
		28.9485							33.2195	34.3
		46.6855							35.2678	11.4944
		35.3888							33.8988	26.4361
										35.8299

## Sheet: Fig. 2f
Figure 2f
		AcMT segments (μm)
			Kinesin-1 OE FI			Kinesin-1 Δ6 OE FI
		Control	low	medium	high	low	medium	high	siCtrl	siKin-1
		1.76242	2.42231	1.62646	1.12035	2.31737	1.48005	1.15005	3.9578	3.86892
		1.72205	2.2979	1.64846	1.18866	1.60468	1.21154	1.68707	3.89026	2.88387
		2.05282	3.498	2.44167	1.21682	2.30065	2.7566	1.584	2.52857	3.56334
		1.7688	1.78222	1.35355	1.16248	2.19109	1.18129	1.4124	3.11993	4.44774
		2.18284	2.23399	2.24686	1.18525	1.59467	1.00672	1.4861	3.39163	4.11576
		2.61316	2.12916		1.0472	2.63428	1.69499	1.19119	3.4903	4.29847
		4.28186				2.69533	1.83337	1.05798	2.78432	3.29153
		2.61316				2.80665	1.94854	1.50854	5.45996	4.18847
		2.40768				1.72249	2.04666	1.20285	3.39977	4.51231
		2.37622				2.02906	1.86395	1.71215	2.18372	4.27427
		2.68906				2.15468	1.50216	1.59082	2.80577	3.62351
		2.69269				1.44628	1.49402		4.23115	4.22422
		2.00992				1.8469	2.1538		3.84428	2.03566
		1.89255				2.56333	2.42286		3.15018	3.63627
		2.05986				1.99397	2.29746		3.76365	3.41429
		2.47566				2.41076	1.5972		3.30726	4.43025
		2.66134				2.85164	2.62174		4.77367	3.80369
		2.53				2.84306			3.08275	3.75804
		2.09352				1.92137			2.93051	3.97639
		1.92049				1.82765			3.17669	3.652
		2.12245				2.01487
						1.66177
						1.70214
						1.57542
						1.53703
						1.6225
		2.78839	1.38963	2.34927	1.17865	1.38391	1.61029	1.37797	3.61834	2.48039
		2.75264	2.03709	1.37357	1.07118	2.90851			2.00673	2.53594
		2.9359	2.50074	1.48181	1.12893	2.365			3.64595	2.33134
		1.82864	1.1847	1.20835	1.17535	1.61843			2.33211	4.15492
		2.62779	2.11596	1.32055	1.01607	2.74406			4.10487	3.04711
		1.55771	3.47468	1.97373		2.3034			2.72305	2.47786
		2.51438	2.14775	1.27237		1.91059			1.95118	4.28252
		2.25478	2.8105			3.0503			1.91928	2.64396
		2.01839	3.22355			2.266			3.53056	2.97462
		2.58181	2.68411			2.59325			3.9116	3.23785
		4.21663	2.7203			1.58719			1.97593	2.86286
		2.47126	2.48754			1.90388			1.51294	2.68466
		5.14481	2.83789			2.1505			3.36226	2.32595
		2.85472	1.22089						1.83524	4.8686
		2.63384	1.67519						4.90325	2.0779
		2.39063	2.23322						2.5366	2.19912
		1.92082	2.31671						2.83019	3.28075
		2.97022	2.00772						3.86397	3.73912
		3.10046	1.84899						2.9656	4.03095
		3.30462	1.94249						2.39371	3.89103
		3.20155	2.0229						3.74286	3.6707
		2.71337	2.34828						2.00981	5.12204
		2.31792	2.28272						3.23994	2.89784
		2.52373	1.39557						2.03335	6.01909
		1.55331							2.40779	1.64813
		3.51197							3.15678	1.85163
		2.19351							2.1582	1.3871
		2.4563							1.96768	3.24863
		2.18482							2.36148	2.2473
									3.28625	2.84339
		2.16018	2.51724	0.98241	1.48192	2.74417	2.04215	1.2353	1.9349	1.97439
		1.55067	1.91444	1.19966	1.09406	2.00684	2.86957	1.69444	2.89014	2.00167
		2.76254	1.37775	1.62701	1.20912	1.90201	2.64528	1.49556	1.81973	2.73416
		2.81083	1.20318	1.75747	1.74317	2.34938	1.12464	2.18867	2.22431	3.11157
		2.41065	1.11826	1.51602	1.12728	1.98088		1.40899	3.11542	4.07473
		1.43715	2.27799	1.1385	1.20197	2.30252			3.63858	2.33563
		1.98682	1.82171	1.04302	1.1297	2.68939			3.00894	2.08285
		2.61294	1.76627	1.09219		2.19758			2.30384	2.27645
		1.96746	0.98725			1.4718			2.5872	2.59864
		2.37028	1.42153			2.42473			1.9316	3.86639
		1.45464	2.58533			2.28008			2.29999	2.51438
		2.13422	1.39238			1.73976			2.58566	2.47016
		2.06118	1.57575			2.14907			2.06734	2.83712
		1.62272	1.7897						3.04403	2.53308
		2.49546	1.93765						1.81148	2.16172
		2.49975							2.97649	2.40273
		2.0603							2.82909	1.41845
		2.3804							2.08857	2.42528
		2.3683							1.82424	2.89652
		2.30274							3.51351	2.99849
		1.90069							1.86879	2.15424
		2.17679							2.55178	2.47907
		5.30233							2.65529	2.97308
		2.86418							2.10298	2.07361
		4.10949							1.37786	2.67278
		2.55486							2.1087	2.51823
		1.7666							2.31242	1.67167
		2.39976							3.06306	3.68632
		2.43826							2.34168	1.65429
		1.82446							2.28074	3.12807
										3.2472

## Sheet: Fig. 2g
Figure 2g
		AcMT area / Cell area
		siCtrl	siKin-1
		0.097931	0.21907
		0.233564	0.195978
		0.159029	0.32722
		0.156397	0.151041
		0.18247	0.144522
		0.058462	0.301807
		0.10352	0.281258
		0.098126	0.34065
		0.126061	0.106312
		0.228052	0.14778
		0.192094	0.115774
		0.157674	0.145207
		0.117107	0.313695
		0.082886	0.345172
			0.296137
			0.315342
			0.246459
			0.178772
			0.247766
			0.28906
			0.213281
			0.199476
			0.182429
		0.126392	0.197029
		0.09478	0.325625
		0.241225	0.324962
		0.130431	0.458425
		0.109976	0.238695
		0.256222	0.22755
		0.090905	0.261531
		0.213079	0.173564
		0.217284	0.321892
		0.194934	0.285874
		0.18954	0.352983
		0.247095	0.311201
		0.198221	0.295338
		0.124642	0.174135
		0.263472	0.166394
		0.267016	0.116597
		0.127501	0.158029
		0.16923	0.228832
		0.169688	0.292986
		0.16773	0.117112
		0.153953	0.266545
		0.181011	0.276418
		0.130351	0.32871
		0.158999	0.187793
		0.210907	0.119842
		0.118334	0.383193
		0.09428	0.207458
		0.125742	0.167397
		0.125381	0.172677
		0.212941	0.234486
		0.220943	0.114573
		0.210572	0.379675
		0.147437	0.346956
		0.080106	0.097307
		0.098418	0.106717
		0.220078	0.086708
		0.299534	0.348625
		0.278138	0.082715
		0.302275	0.301208
		0.146652	0.248927
		0.268377	0.292705
		0.051678	0.206277
		0.17079	0.242123
		0.176631	0.2171
		0.308231	0.249923
		0.19863	0.183446
		0.056296	0.319018
		0.055225	0.259752
		0.144435	0.231566
		0.098045	0.204964
		0.122868	0.285663
		0.023123	0.254389
		0.058478	0.209308
		0.185409	0.344284
		0.147297	0.336826
		0.210278	0.363968
		0.20376	0.161927
		0.194159	0.13091
		0.231413	0.242608
		0.205356	0.257022
		0.135678	0.444762
		0.114009	0.295681
		0.13296	0.16716
		0.117853	0.236995
		0.130353	0.347088
		0.36659	0.133486
		0.157292	0.248289
		0.190715	0.212425
		0.195806	0.329043
		0.241806	0.233634
		0.18179	0.386899
		0.069569	0.210231
		0.220257	0.328556
		0.133742	0.218475
		0.247469	0.22296
		0.162761	0.364899
		0.156137	0.208075
		0.172519	0.22948
		0.155077	0.259933
		0.259896	0.144555
		0.276125	0.257954
		0.067504	0.228581
		0.166591	0.252987
		0.079864	0.246741
		0.199698	0.272631
		0.168157	0.174361
		0.136397	0.178719
			0.261218
			0.293314

[truncated: 43 more sheets: Fig. 3a, Fig. 3b, Fig. 3c, Fig. 3d, Fig. 3f, Fig. 3g, Fig. 3h, Fig. 3i, Fig. 4a, Fig. 4c, Fig. 4d, Fig. 5c, Fig. 5d, Fig. 5e, Fig. 6b, Fig. 6c, Fig. 6e, Fig. 6f, Fig. 7b, SI Fig. 2a …]
